# Supplementary material for: Promoting biomass electrooxidation via modulating proton and oxygen anion deintercalation in hydroxide
Source: Nat Commun. 2022 Jun 30;13:3777. doi: 10.1038/s41467-022-31484-0 (PMC9246976; doi:10.1038/s41467-022-31484-0)
Supplement: Supplementary file 5 — Source data [file 41467_2022_31484_MOESM5_ESM.xlsx]

## Sheet: Figure 1
Figure 1a													Figure 1b							Figure 1c							Figure 1d						Figure 1e					Figure 1f					Figure 1g			Figure 1h
in 1 M KOH + 0.1 M glycerol						in 1 M KOH							NiCo		Ni		Co			NiCo		Ni		Co			Ni							glycerate	glycolate	formate			formate	glycerate	glycolate		0.27222	1.3902		Ni
NiCo		Ni		Co		NiCo		Ni		Co			-0.11109	1.22303	-0.37582	1.23358	-0.55331	1.34367		1.324	-0.5278	1.102	-0.4748	1.254	-0.4289			glycerol conversion	glycerate yields	glycolate yields	formate yields		Ni	1.67535	3.27749	90.3057		1.324	81.7774	4.04978	5.94188		0.275	1.3896			1.024 V	1.074 V	1.124 V
0.8244	-0.3172	0.82372	0.278	0.82362	0.3245	0.82484	-0.7176	0.82474	-0.7096	0.82422	-0.1941		-0.04968	1.22788	-0.33743	1.23854	-0.51272	1.34864		1.285	-0.4363	1.053	-0.3903	1.232	-0.345		2 h	31.2856	0.40933	0.46919	31.8109		NiCo	0.76471	4.85651	94.2725		1.474	98.4366	4.08123	3.91149		0.27778	1.3901		1301.74	0.38473	0.34622	0.31352
0.82537	-0.2964	0.82471	0.2828	0.82462	0.3205	0.82581	-0.6964	0.82572	-0.6936	0.82521	-0.1901		0.01703	1.2327	-0.29465	1.24349	-0.47625	1.35361		1.262	-0.3538	1.041	-0.3127	1.177	-0.2805		4 h	50.8229	0.88782	1.3393	49.4798		Co	25.0749	15.4687	34.1644		1.624	97.2519	4.15065	2.95159		0.28056	1.3898		1303.66	0.38494	0.34667	0.31389
0.82635	-0.281	0.82572	0.2809	0.82563	0.3165	0.82679	-0.6816	0.82671	-0.6816	0.82621	-0.1867		0.08636	1.23747	-0.24726	1.24843	-0.44309	1.35857		1.244	-0.2889	1.023	-0.2612	1.177	-0.2185		6 h	64.929	1.2141	2.17153	60.2437							1.774	100.039	4.03756	3.9688		0.28333	1.39		1305.59	0.38517	0.3471	0.31429
0.82734	-0.2683	0.82672	0.2777	0.82663	0.3125	0.82778	-0.6687	0.8277	-0.6714	0.82721	-0.1849		0.15534	1.24221	-0.19566	1.25336	-0.41173	1.36354		1.234	-0.2348	1.014	-0.2167	1.162	-0.1692		8 h	74.754	1.28323	2.48759	68.9617												0.28611	1.3901		1307.52	0.38537	0.34754	0.31487
0.82833	-0.2618	0.82772	0.2734	0.82763	0.3088	0.82876	-0.6548	0.82869	-0.6622	0.8282	-0.1802		0.22011	1.24692	-0.14472	1.25828	-0.38153	1.36851		1.229	-0.1904	1.005	-0.1794	1.165	-0.1252		10 h	82.2208	1.37749	2.69478	74.2501												0.28889	1.3901		1309.45	0.38602	0.34832	0.31585
0.82931	-0.2498	0.82873	0.2692	0.82864	0.3048	0.82975	-0.6428	0.82968	-0.6542	0.8292	-0.1775		0.28556	1.25158	-0.09329	1.26319	-0.35203	1.37347		1.227	-0.1522	1.002	-0.1445	1.164	-0.08962																		0.29167	1.3901		1311.38	0.38658	0.34928	0.31695
0.8303	-0.2406	0.82973	0.2668	0.82964	0.3011	0.83074	-0.633	0.83068	-0.6536	0.8302	-0.1747		0.35411	1.25617	-0.04168	1.26808	-0.32166	1.37844		1.226	-0.1202	1	-0.1151	1.168	-0.05613		NiCo																0.29444	1.3898		1313.31	0.38671	0.34992	0.31802
0.83129	-0.2327	0.83073	0.2653	0.83065	0.2974	0.83172	-0.6216	0.83169	-0.6641	0.83119	-0.1719		0.41996	1.26071	0.01284	1.27296				1.227	-0.09411	0.998	-0.09095	1.173	-0.02645			glycerol conversion	glycerate yields	glycolate yields	formate yields												0.29722	1.3901		1315.23	0.38707	0.35048	0.31891
0.83228	-0.2258	0.83174	0.2621	0.83165	0.294	0.83271	-0.6115	0.83266	-0.6355	0.83219	-0.1695		0.48996	1.26513	0.06446	1.27783				1.229	-0.07352	0.9968	-0.07303	1.182	0.0009353		2 h	35.5357	0.88032	2.77681	34.846												0.3	1.3899		1317.16	0.38734	0.35119	0.31974
0.83328	-0.2212	0.83274	0.2591	0.83266	0.2907	0.8337	-0.6028	0.83365	-0.6253	0.83319	-0.1676		0.55871	1.26947	0.11727	1.28268				1.231	-0.05694	0.9992	-0.05732	1.191	0.02369		4 h	58.4464	1.15135	4.30484	56.3021												0.30278	1.3902		1319.09	0.38751	0.35201	0.32085
0.83427	-0.2152	0.83374	0.257	0.83366	0.2873	0.83469	-0.5927	0.83465	-0.6182	0.83419	-0.1652		0.62531	1.27372	0.17026	1.28751				1.233	-0.0439	1.001	-0.04304	1.203	0.04593		6 h	73.6956	1.12658	4.75922	70.2345												0.30556	1.3904		1321.02	0.388	0.35246	0.32173
0.83526	-0.2105	0.83475	0.2516	0.83466	0.2836	0.83568	-0.5835	0.83564	-0.6121	0.83518	-0.1633									1.237	-0.03214	1.002	-0.0298	1.213	0.06782		8 h	83.4984	0.85993	4.63134	79.2002												0.30833	1.39		1322.95	0.38825	0.35252	0.32212
0.83625	-0.2028	0.83575	0.2503	0.83567	0.2802	0.83667	-0.5736	0.83663	-0.6056	0.83618	-0.1615									1.242	-0.0217	1.003	-0.01886	1.222	0.08698		10 h	89.1989	0.68212	4.33196	84.0901												0.31111	1.3902		1324.88	0.38839	0.35275	0.32246
0.83724	-0.1947	0.83675	0.2511	0.83667	0.2771	0.83766	-0.565	0.83763	-0.6001	0.83718	-0.1615									1.246	-0.0134	1.005	-0.00936	1.232	0.1068																		0.31389	1.3901		1326.81	0.38858	0.35304	0.32279
0.83824	-0.1913	0.83775	0.2476	0.83768	0.274	0.83865	-0.5573	0.83862	-0.5949	0.83818	-0.1593									1.249	-0.00701	1.009	-0.00144	1.243	0.1271		Co																0.31667	1.3904		1328.73	0.38873	0.35326	0.32318
0.83923	-0.1865	0.83875	0.2438	0.83868	0.2707	0.83964	-0.5484	0.83961	-0.589	0.83918	-0.1581									1.251	-0.00241	1.013	0.00478	1.253	0.1478			glycerol conversion	glycerate yields	glycolate yields	formate yields												0.31944	1.3904		1330.66	0.38894	0.35385	0.32378
0.84023	-0.1849	0.83975	0.2431	0.83968	0.2676	0.84063	-0.541	0.84061	-0.5844	0.84018	-0.1575									1.252	0.00109	1.017	0.00975	1.264	0.1708		10 h	12.2758	3.07815	1.89891	4.19396												0.32222	1.3903		1332.59	0.38924	0.35409	0.32413
0.84123	-0.1821	0.84076	0.2426	0.84069	0.2642	0.84162	-0.5327	0.84161	-0.5798	0.84118	-0.1559									1.254	0.00408	1.019	0.014	1.273	0.1972		20 h	24.5941	6.68238	4.25506	11.1645												0.325	1.3902		1334.52	0.3891	0.35374	0.32417
0.84222	-0.1731	0.84176	0.2383	0.84169	0.2614	0.84261	-0.5247	0.8426	-0.5742	0.84217	-0.155									1.256	0.00712	1.021	0.01896	1.284	0.2276		30 h	33.482	9.24085	6.11063	14.1948												0.32778	1.3901		1336.45	0.38883	0.35388	0.32499
0.84321	-0.1715	0.84276	0.2363	0.84269	0.2584	0.8436	-0.5177	0.8436	-0.5746	0.84317	-0.1538									1.258	0.00962	1.024	0.02438	1.295	0.2618		40 h	40.2688	10.4464	7.53732	17.2791												0.33056	1.3902		1338.38	0.38861	0.35463	0.32675
0.84421	-0.1676	0.84376	0.2351	0.8437	0.2553	0.84459	-0.5097	0.84459	-0.5669	0.84417	-0.1541									1.261	0.01088	1.027	0.02954	1.308	0.3015		50 h	47.3767	11.176	8.99969	20.5228												0.33333	1.3902		1340.31	0.38878	0.3551	0.32683
0.8452	-0.1622	0.84477	0.2287	0.8447	0.2525	0.84559	-0.5026	0.84558	-0.5573	0.84517	-0.1519									1.263	0.01214	1.031	0.03421	1.322	0.3502																		0.33611	1.3901		1342.23	0.38945	0.35495	0.32579
0.8462	-0.1602	0.84577	0.2294	0.84571	0.2491	0.84658	-0.4952	0.84658	-0.5573	0.84617	-0.1516									1.265	0.01391	1.035	0.03861	1.336	0.4087																		0.33889	1.39		1344.16	0.38976	0.35501	0.32569
0.84719	-0.1545	0.84677	0.2254	0.84671	0.2464	0.84757	-0.4875	0.84758	-0.553	0.84717	-0.1486									1.267	0.01457	1.038	0.04156	1.353	0.4765																		0.34167	1.3903		1346.09	0.38972	0.3551	0.32588
0.84819	-0.1554	0.84777	0.2238	0.84771	0.2436	0.84856	-0.4807	0.84857	-0.5493	0.84817	-0.1467									1.269	0.01505	1.043	0.04463	1.372	0.5599																		0.34444	1.3905		1348.02	0.39004	0.35538	0.32625
0.84919	-0.1506	0.84877	0.2231	0.84872	0.2408	0.84955	-0.474	0.84957	-0.5456	0.84916	-0.1446									1.271	0.01603	1.048	0.04976	1.391	0.661																		0.34722	1.3904		1349.95	0.39014	0.3558	0.32652
0.85019	-0.1481	0.84978	0.2213	0.84972	0.2378	0.85054	-0.4666	0.85057	-0.5419	0.85016	-0.143									1.274	0.01743	1.054	0.0563	1.414	0.783																		0.35	1.3905		1351.88	0.38992	0.35577	0.32655
0.85118	-0.1442	0.85078	0.2164	0.85072	0.2347	0.85154	-0.4611	0.85156	-0.5395	0.85116	-0.1418									1.276	0.01944	1.061	0.06436	1.444	0.9307																		0.35278	1.3906		1353.81	0.38962	0.35554	0.32658
0.85218	-0.1437	0.85178	0.2159	0.85173	0.2322	0.85253	-0.4531	0.85256	-0.5355	0.85216	-0.1387									1.278	0.02192	1.069	0.07214	1.483	1.102																		0.35556	1.3907		1355.73	0.38963	0.35545	0.32665
0.85317	-0.1395	0.85278	0.2153	0.85273	0.2294	0.85352	-0.4463	0.85356	-0.5324	0.85316	-0.1378									1.281	0.02477	1.076	0.08166	1.538	1.314																		0.35833	1.3906		1357.66	0.38973	0.35545	0.32668
0.85417	-0.1368	0.85378	0.2141	0.85373	0.2267	0.85451	-0.4408	0.85455	-0.53	0.85415	-0.1344									1.284	0.0276	1.084	0.09216	1.612	1.568																		0.36111	1.3907		1359.59	0.38992	0.35605	0.32709
0.85517	-0.1339	0.85479	0.2076	0.85474	0.2239	0.8555	-0.4337	0.85555	-0.5269	0.85515	-0.1323									1.287	0.03041	1.095	0.1038	1.707	1.864																		0.36389	1.3907		1361.52	0.38978	0.35706	0.32796
0.85616	-0.128	0.85579	0.2072	0.85574	0.2211	0.8565	-0.4275	0.85655	-0.5244	0.85615	-0.1304									1.29	0.03327	1.106	0.1157	1.818	2.203																		0.36667	1.3904		1363.45	0.38976	0.35699	0.32773
0.85716	-0.1271	0.8568	0.2031	0.85674	0.2184	0.85749	-0.4211	0.85752	-0.4961	0.85714	-0.1283									1.293	0.03599	1.116	0.1263	1.948	2.579																		0.36944	1.3906		1365.38	0.39	0.35639	0.32721
0.85816	-0.1257	0.85779	0.2051	0.85774	0.2159	0.85848	-0.4149	0.85853	-0.5057	0.85814	-0.1264									1.297	0.03827	1.127	0.1376	2.127	3.032																		0.37222	1.3909		1367.3	0.39005	0.35639	0.32763
0.85915	-0.1191	0.8588	0.2028	0.85875	0.2135	0.85948	-0.4094	0.85954	-0.5173	0.85914	-0.124									1.305	0.03739	1.142	0.1472	2.362	3.539																		0.375	1.3909		1369.23	0.39008	0.35654	0.32788
0.86015	-0.1175	0.8598	0.1979	0.85975	0.2107	0.86047	-0.4029	0.86054	-0.5161	0.86014	-0.1218									1.317	0.03627	1.159	0.1575	2.643	4.094																		0.37778	1.3912		1371.16	0.39009	0.35668	0.32798
0.86115	-0.1172	0.8608	0.1946	0.86075	0.2079	0.86146	-0.3974	0.86154	-0.5143	0.86114	-0.1203									1.326	0.03909	1.177	0.1731	2.973	4.736																		0.38056	1.3908		1373.09	0.38992	0.35738	0.32917
0.86215	-0.118	0.8618	0.1954	0.86176	0.2055	0.86246	-0.3919	0.86253	-0.5124	0.86213	-0.1184									1.333	0.04505	1.196	0.1933	3.37	5.471																		0.38333	1.3909		1375.02	0.39042	0.35788	0.32955
0.86314	-0.1145	0.8628	0.1946	0.86276	0.203	0.86345	-0.3857	0.86353	-0.5115	0.86313	-0.1169									1.339	0.05345	1.216	0.217	3.84	6.291																		0.38611	1.3909		1376.95	0.39033	0.35732	0.32808
0.86414	-0.1132	0.86381	0.1921	0.86376	0.2008	0.86444	-0.3799	0.86453	-0.5103	0.86413	-0.116									1.344	0.06301	1.243	0.2439	4.372	7.186																		0.38889	1.3911		1378.88	0.3902	0.35716	0.32748
0.86514	-0.1098	0.86481	0.1913	0.86477	0.1984	0.86544	-0.3752	0.86553	-0.5075	0.86513	-0.1144									1.35	0.07253	1.276	0.2741	4.974	8.176																		0.39167	1.3909		1380.8	0.39048	0.35699	0.32758
0.86614	-0.1087	0.86581	0.1865	0.86577	0.1959	0.86643	-0.3694	0.86653	-0.5053	0.86613	-0.1138									1.357	0.08242	1.308	0.3045	5.653	9.266																		0.39444	1.3908		1382.73	0.39048	0.35673	0.32756
0.86713	-0.1057	0.86682	0.1829	0.86677	0.1935	0.86743	-0.3654	0.86753	-0.5044	0.86713	-0.1132									1.365	0.09326	1.344	0.3371	6.424	10.48																		0.39722	1.3909		1384.66	0.39048	0.35702	0.32802
0.86812	-0.09905	0.86782	0.1832	0.86777	0.1913	0.86842	-0.3586	0.86853	-0.5029	0.86813	-0.111									1.372	0.1056	1.381	0.3777	7.248	11.86																		0.4	1.3909		1386.59	0.39035	0.35734	0.32923
0.86912	-0.09882	0.86882	0.1825	0.86878	0.1888	0.86941	-0.3534	0.86952	-0.502	0.86912	-0.1104									1.381	0.1184	1.423	0.4241	8.182	13.46																		0.40278	1.3909		1388.52	0.39047	0.35737	0.32908
0.87012	-0.09551	0.86982	0.1801	0.86978	0.1867	0.87041	-0.3485	0.87046	-0.4444	0.87012	-0.1086									1.392	0.1324	1.466	0.4678	9.266	15.21																		0.40556	1.3912		1390.45	0.39052	0.35716	0.32839
0.87112	-0.09803	0.87082	0.181	0.87078	0.1845	0.8714	-0.3442	0.8715	-0.4755	0.87112	-0.108									1.403	0.1497	1.512	0.5159	10.37	17.21																		0.40833	1.391		1392.38	0.39018	0.35713	0.32879
0.87212	-0.09394	0.87182	0.1778	0.87178	0.1824	0.87239	-0.3386	0.87252	-0.4986	0.87212	-0.1061									1.417	0.1704	1.567	0.5744	11.54	19.68																		0.41111	1.3909		1394.3	0.39022	0.35853	0.3308
0.87311	-0.09087	0.87282	0.1765	0.87279	0.1802	0.87339	-0.3337	0.87352	-0.4986	0.87312	-0.1052									1.432	0.1963	1.632	0.6437	12.78	22.67																		0.41389	1.3915		1396.23	0.39097	0.35953	0.33192
0.87412	-0.09496	0.87382	0.1749	0.87379	0.1781	0.87438	-0.3288	0.87452	-0.4977	0.87412	-0.104									1.45	0.226	1.707	0.7243	14.21	26.23																		0.41667	1.3912		1398.16	0.39086	0.3591	0.33158
0.87511	-0.09024	0.87483	0.1703	0.87479	0.1759	0.87538	-0.3248	0.87552	-0.4974	0.87512	-0.1024									1.474	0.2593	1.795	0.8137	15.98	30.22																		0.41944	1.3912		1400.09	0.39077	0.35823	0.33051
0.87611	-0.08457	0.87583	0.1688	0.87579	0.1741	0.87637	-0.319	0.87652	-0.4958	0.87611	-0.1012									1.504	0.2996	1.901	0.9094	18.22	34.8																		0.42222	1.3911		1402.02	0.3912	0.35807	0.32972
0.87711	-0.08457	0.87683	0.1689	0.8768	0.1722	0.87737	-0.3147	0.87752	-0.4955	0.87711	-0.09966									1.543	0.3477	2.028	1.012	20.94	40.3																		0.425	1.3908		1403.95	0.39126	0.35894	0.33023
0.87811	-0.08433	0.87783	0.1659	0.8778	0.1701	0.87836	-0.3103	0.87852	-0.4946	0.87811	-0.09781									1.59	0.401	2.174	1.123	24.19	46.59																		0.42778	1.391		1405.87	0.39105	0.35893	0.32995
0.8791	-0.08331	0.87883	0.1653	0.8788	0.1682	0.87935	-0.3048	0.87952	-0.4934	0.87911	-0.0972									1.663	0.463	2.367	1.246	28.14	54.34																		0.43056	1.391		1407.8	0.39131	0.35841	0.3296
0.8801	-0.08205	0.87984	0.1628	0.8798	0.1661	0.88035	-0.3011	0.88051	-0.4924	0.88011	-0.09474									1.761	0.5323	2.595	1.363	33.14	63.53																		0.43333	1.3913		1409.73	0.39152	0.35859	0.32991
0.8811	-0.07929	0.88084	0.1632	0.88081	0.1642	0.88134	-0.2962	0.88151	-0.4912	0.88111	-0.0932									1.861	0.6026	2.83	1.457	39.08	73.24																		0.43611	1.3907		1411.66	0.3912	0.35862	0.3301
0.8821	-0.07764	0.88184	0.1609	0.88181	0.1624	0.88234	-0.2913	0.88251	-0.4906	0.8821	-0.09135									1.91	0.6534	3.069	1.522	46.5	83.41																		0.43889	1.3907		1413.59	0.3909	0.35825	0.32973
0.88309	-0.07496	0.88284	0.1605	0.88281	0.1609	0.88333	-0.2876	0.88343	-0.4091	0.8831	-0.09003									1.982	0.697	3.303	1.543	56.19	94.12																		0.44167	1.3908		1415.52	0.39081	0.35862	0.33035
0.88409	-0.07252	0.88384	0.1604	0.88381	0.159	0.88433	-0.282	0.88446	-0.4444	0.8841	-0.08898									2.086	0.74	3.536	1.518	68.47	105.3																		0.44444	1.3909		1417.44	0.39064	0.35941	0.33181
0.88509	-0.07205	0.88484	0.1575	0.88481	0.1575	0.88532	-0.2777	0.88551	-0.4863	0.8851	-0.08711									2.205	0.7689	3.767	1.457	83.16	116.2																		0.44722	1.3906		1419.37	0.39098	0.35894	0.33247
0.88609	-0.06968	0.88584	0.1571	0.88582	0.1556	0.88632	-0.2737	0.88651	-0.4857	0.8861	-0.08627									2.371	0.7807	3.984	1.373	100.1	126.5																		0.45	1.3907		1421.3	0.39106	0.35792	0.33038
0.88709	-0.06937	0.88684	0.1548	0.88682	0.1541	0.88731	-0.2694	0.8875	-0.4835	0.8871	-0.08452									2.526	0.7746	4.158	1.278	119.6	136.1																		0.45278	1.3908		1423.23	0.39069	0.35774	0.3298
0.88809	-0.0685	0.88785	0.1508	0.88782	0.1526	0.88831	-0.2651	0.8885	-0.4807	0.88809	-0.08329									2.666	0.7506	4.312	1.166	141.9	144																		0.45556	1.3906		1425.16	0.39075	0.35728	0.32911
0.88908	-0.06559	0.88885	0.1499	0.88882	0.151	0.8893	-0.2605	0.8895	-0.4783	0.88909	-0.08169									2.777	0.6971	4.451	1.044	166.2	149.1																		0.45833	1.3909		1427.09	0.39107	0.35735	0.32905
0.89009	-0.06819	0.88985	0.1516	0.88982	0.1495	0.8903	-0.2565	0.8905	-0.4755	0.89009	-0.0804									2.854	0.6242	4.566	0.9289	191.4	150.5																		0.46111	1.3909		1429.02	0.39086	0.35765	0.3301
0.89108	-0.0615	0.89085	0.1471	0.89083	0.1476	0.89129	-0.2522	0.89149	-0.4734	0.89109	-0.07926									2.921	0.5569	4.663	0.82	217.1	148																		0.46389	1.3908		1430.94	0.39053	0.35769	0.33012
0.89208	-0.05992	0.89185	0.1469	0.89183	0.1461	0.89229	-0.247	0.89249	-0.47	0.89209	-0.07806									2.994	0.4952	4.742	0.7279	242	142.1																		0.46667	1.3909		1432.87	0.39066	0.35778	0.32971
0.89307	-0.05929	0.89285	0.1448	0.89283	0.1449	0.89328	-0.243	0.89349	-0.4678	0.89309	-0.07696									3.048	0.4296	4.806	0.6508	264.8	134																		0.46944	1.3912		1434.8	0.39053	0.3584	0.33032
0.89407	-0.0559	0.89385	0.1456	0.89383	0.1436	0.89428	-0.2396	0.89449	-0.466	0.89409	-0.07579									3.087	0.3759	4.859	0.5865	285.5	123.2																		0.47222	1.3908		1436.73	0.39083	0.35948	0.33085
0.89507	-0.05677	0.89486	0.1409	0.89483	0.1421	0.89527	-0.2344	0.89548	-0.4632	0.89508	-0.0744									3.113	0.3311	4.91	0.527	303.8	110.1																		0.475	1.3908		1438.66	0.39103	0.35891	0.32989
0.89607	-0.05441	0.89586	0.1424	0.89583	0.1409	0.89627	-0.2301	0.8964	-0.3829	0.89608	-0.07333									3.136	0.2908	4.963	0.4747	319.3	96.33																		0.47778	1.391		1440.59	0.39112	0.35809	0.32938
0.89707	-0.05464	0.89686	0.142	0.89684	0.1393	0.89726	-0.2264	0.89743	-0.414	0.89708	-0.07256									3.163	0.2539	5.019	0.4359	331.6	82.95																		0.48056	1.3907		1442.52	0.39116	0.3576	0.32917
0.89807	-0.05441	0.89786	0.14	0.89784	0.1381	0.89826	-0.2218	0.89847	-0.4549	0.89808	-0.07182									3.192	0.2225	5.077	0.4088	341.3	70.57																		0.48333	1.3912		1444.44	0.39107	0.35781	0.3291
0.89906	-0.05173	0.89886	0.1385	0.89884	0.1369	0.89925	-0.2184	0.89947	-0.4531	0.89908	-0.0705									3.22	0.2018	5.138	0.3909	348.8	59.39																		0.48611	1.391		1446.37	0.39133	0.35858	0.33022
0.90006	-0.04795	0.89986	0.1419	0.89984	0.1359	0.90025	-0.2132	0.90047	-0.4491	0.90008	-0.06887									3.245	0.1913	5.202	0.3771	354.8	49.4																		0.48889	1.3911		1448.3	0.39136	0.35825	0.33059
0.90106	-0.05024	0.90086	0.1361	0.90084	0.1344	0.90124	-0.2092	0.90146	-0.4454	0.90108	-0.06785									3.271	0.1817	5.269	0.3639	359.7	40.58																		0.49167	1.3909		1450.23	0.3911	0.35795	0.33013
0.90206	-0.04819	0.90186	0.1346	0.90184	0.1332	0.90224	-0.2058	0.90246	-0.4423	0.90208	-0.06674									3.302	0.1714	5.341	0.3521	363.8	32.72																		0.49444	1.391		1452.16	0.39088	0.35842	0.33019
0.90306	-0.04394	0.90286	0.135	0.90284	0.1319	0.90323	-0.2015	0.90346	-0.4389	0.90307	-0.06474									3.331	0.156	5.413	0.3432	367.3	25.84																		0.49722	1.3907		1454.09	0.39077	0.35888	0.33113
0.90406	-0.04433	0.90387	0.132	0.90385	0.131	0.90423	-0.1972	0.90445	-0.4358	0.90407	-0.06308									3.354	0.1414	5.484	0.3368	370.3	19.97																		0.5	1.3909		1456.02	0.39145	0.36091	0.33473
0.90505	-0.03976	0.90487	0.1308	0.90485	0.1298	0.90522	-0.1932	0.90545	-0.4321	0.90507	-0.0613									3.379	0.1308	5.56	0.331	373.1	14.99																		0.50278	1.391		1457.94	0.39279	0.36213	0.33671
0.90605	-0.03787	0.90587	0.1292	0.90585	0.1289	0.90622	-0.1889	0.90645	-0.4285	0.90607	-0.05955									3.405	0.1239	5.642	0.3273	375.9	10.71																		0.50556	1.391		1459.87	0.39195	0.35974	0.33297
0.90705	-0.03905	0.90687	0.131	0.90685	0.1276	0.90721	-0.1842	0.90744	-0.4248	0.90706	-0.05767									3.433	0.127	5.73	0.3257	378.5	7.058																		0.50833	1.3909		1461.8	0.39132	0.359	0.33119
0.90805	-0.03724	0.90787	0.1303	0.90785	0.1267	0.90821	-0.1793	0.90844	-0.4205	0.90806	-0.0553																																0.51111	1.391		1463.73	0.3908	0.35941	0.33162
0.90904	-0.03252	0.90887	0.1291	0.90885	0.1255	0.9092	-0.1747	0.90941	-0.39	0.90906	-0.05352																																0.51389	1.3908		1465.66	0.391	0.35959	0.33177
0.91004	-0.03126	0.90987	0.1269	0.90985	0.1246	0.9102	-0.1707	0.91038	-0.362	0.91006	-0.0518																																0.51667	1.3911		1467.59	0.39115	0.35924	0.33082
0.91104	-0.03102	0.91087	0.128	0.91085	0.124	0.91119	-0.1655	0.91142	-0.4063	0.91106	-0.05035																																0.51944	1.3908		1469.52	0.39103	0.35904	0.33108
0.91204	-0.03142	0.91188	0.1224	0.91185	0.1227	0.91219	-0.1618	0.91242	-0.4029	0.91206	-0.04887																																0.52222	1.3911		1471.44	0.3907	0.35977	0.33341
0.91304	-0.03378	0.91287	0.1243	0.91286	0.1218	0.91318	-0.1569	0.91342	-0.3983	0.91305	-0.04767																																0.525	1.391		1473.37	0.39085	0.36148	0.33613
0.91404	-0.0315	0.91388	0.1213	0.91386	0.1209	0.91418	-0.1516	0.91441	-0.3931	0.91405	-0.04589																																0.52778	1.3909		1475.3	0.39135	0.36111	0.33441
0.91503	-0.02772	0.91488	0.1224	0.91486	0.1204	0.91517	-0.147	0.9154	-0.3879	0.91505	-0.04561																																0.53056	1.391		1477.23	0.39159	0.35999	0.33218
0.91603	-0.02449	0.91588	0.1175	0.91586	0.1195	0.91617	-0.1418	0.9164	-0.382	0.91605	-0.04404																																0.53333	1.3911		1479.16	0.39142	0.35915	0.33084
0.91703	-0.02134	0.91688	0.1183	0.91686	0.1184	0.91716	-0.1372	0.91739	-0.3765	0.91705	-0.0434																																0.53611	1.3909		1481.09	0.3915	0.35947	0.33141
0.91803	-0.02441	0.91788	0.1191	0.91786	0.1175	0.91815	-0.132	0.91839	-0.3712	0.91805	-0.04285																																0.53889	1.391		1483.01	0.39177	0.35979	0.33154
0.91903	-0.02024	0.91888	0.118	0.91886	0.1165	0.91915	-0.1267	0.91938	-0.3651	0.91905	-0.04245																																0.54167	1.3911		1484.94	0.39184	0.35996	0.33199
0.92002	-0.01968	0.91988	0.1161	0.91986	0.1158	0.92014	-0.1215	0.92038	-0.3596	0.92005	-0.04211																																0.54444	1.391		1486.87	0.3914	0.36049	0.33343
0.92101	-0.01118	0.92088	0.1169	0.92086	0.1151	0.92113	-0.1157	0.92137	-0.3537	0.92105	-0.04189																																0.54722	1.3911		1488.8	0.39134	0.36156	0.3359
0.92202	-0.0152	0.92188	0.1171	0.92187	0.1142	0.92213	-0.1107	0.92236	-0.3433	0.92205	-0.04174																																0.55	1.3907		1490.73	0.39212	0.36094	0.33485
0.92302	-0.01323	0.92289	0.1135	0.92287	0.1133	0.92312	-0.1064	0.92335	-0.3319	0.92305	-0.04192																																0.55278	1.391		1492.66	0.39207	0.36007	0.3324
0.92401	-0.01071	0.92389	0.1134	0.92387	0.1124	0.92412	-0.1009	0.92435	-0.3396	0.92405	-0.04134																																0.55556	1.3909		1494.59	0.3919	0.3603	0.3327
0.92501	-0.0085	0.92488	0.1147	0.92487	0.1117	0.92511	-0.09535	0.92535	-0.3322	0.92505	-0.04143																																0.55833	1.391		1496.51	0.3913	0.36093	0.33468
0.92601	-0.00795	0.92589	0.1123	0.92587	0.1111	0.92611	-0.09074	0.92634	-0.3273	0.92605	-0.04158																																0.56111	1.3908		1498.44	0.39118	0.36073	0.33394
0.927	-0.0037	0.92689	0.1117	0.92687	0.1104	0.9271	-0.08551	0.92734	-0.3211	0.92705	-0.04168																																0.56389	1.3909		1500.37	0.39144	0.36036	0.33303
0.92801	-0.00591	0.92789	0.1134	0.92787	0.1096	0.92809	-0.07936	0.92833	-0.3159	0.92805	-0.04189																																0.56667	1.3911		1502.3	0.39174	0.36066	0.33306
0.929	-0.00291	0.92889	0.1128	0.92887	0.1088	0.92909	-0.07444	0.92932	-0.311	0.92905	-0.04162																																0.56944	1.3912		1504.23	0.39173	0.36128	0.33445
0.93	-0.00173	0.92989	0.1091	0.92987	0.108	0.93008	-0.0689	0.93032	-0.3048	0.93005	-0.04155																																0.57222	1.3907		1506.16	0.39033	0.36219	0.33871
0.931	-0.00213	0.93089	0.1069	0.93087	0.1074	0.93107	-0.06398	0.93131	-0.2999	0.93105	-0.0414																																0.575	1.3906		1508.09	0.38946	0.36218	0.33938
0.932	0.00386	0.93189	0.1058	0.93187	0.1069	0.93207	-0.05813	0.93231	-0.2937	0.93205	-0.04038																																0.57778	1.3907		1510.01	0.39059	0.36111	0.33587
0.93299	0.00433	0.93289	0.1113	0.93287	0.1061	0.93306	-0.05321	0.9333	-0.2876	0.93304	-0.03977																																0.58056	1.3909		1511.94	0.39135	0.36085	0.33477
0.93399	0.00764	0.93389	0.1065	0.93388	0.1053	0.93406	-0.04798	0.93429	-0.2824	0.93404	-0.03928																																0.58333	1.3909		1513.87	0.39226	0.36173	0.33519
0.93499	0.00567	0.93489	0.1075	0.93488	0.1045	0.93505	-0.04183	0.93529	-0.2756	0.93504	-0.03839																																0.58611	1.391		1515.8	0.39255	0.36344	0.33717
0.93599	0.00811	0.93589	0.1102	0.93588	0.1039	0.93604	-0.03753	0.9363	-0.2897	0.93604	-0.03792																																0.58889	1.3912		1517.73	0.39196	0.36261	0.3365
0.93699	0.01157	0.93689	0.1071	0.93688	0.1034	0.93704	-0.03261	0.93731	-0.3002	0.93704	-0.03746																																0.59167	1.3909		1519.66	0.39204	0.36252	0.3364
0.93798	0.01362	0.93789	0.1083	0.93788	0.103	0.93803	-0.02707	0.93827	-0.2581	0.93804	-0.03666																																0.59444	1.3908		1521.58	0.39208	0.36344	0.33806
0.93898	0.01528	0.93889	0.1057	0.93888	0.1022	0.93903	-0.02307	0.93926	-0.251	0.93904	-0.03632																																0.59722	1.3909		1523.51	0.39182	0.36233	0.33718
0.93998	0.01504	0.93989	0.1044	0.93988	0.1014	0.94002	-0.01753	0.94026	-0.2448	0.94004	-0.03605																																0.6	1.391		1525.44	0.39206	0.36214	0.33729
0.94098	0.01929	0.94089	0.105	0.94088	0.1006	0.94101	-0.01261	0.94125	-0.2393	0.94104	-0.03568																																0.60278	1.3908		1527.37	0.39297	0.36261	0.33665
0.94197	0.0211	0.9419	0.1039	0.94188	0.09968	0.94201	-0.00892	0.94225	-0.2347	0.94204	-0.03534																																0.60556	1.3907		1529.3	0.39318	0.36235	0.33488
0.94297	0.02087	0.9429	0.1035	0.94288	0.09913	0.943	-0.004	0.94324	-0.2291	0.94304	-0.03531																																0.60833	1.3908		1531.23	0.39241	0.36209	0.3347
0.94397	0.02441	0.9439	0.1028	0.94388	0.09855	0.944	-0.0009249	0.94423	-0.2233	0.94404	-0.03497																																0.61111	1.3911		1533.15	0.39165	0.36247	0.33628
0.94497	0.02425	0.9449	0.1027	0.94488	0.09775	0.945	0.00338	0.94523	-0.2172	0.94504	-0.03568																																0.61389	1.391		1535.08	0.39277	0.36325	0.3368
0.94597	0.02693	0.9459	0.1003	0.94589	0.09701	0.94599	0.00769	0.94622	-0.2116	0.94604	-0.03522																																0.61667	1.3909		1537.01	0.39324	0.36354	0.3371
0.94696	0.03134	0.94689	0.1041	0.94689	0.09621	0.94699	0.01138	0.94722	-0.2061	0.94704	-0.03522																																0.61944	1.3908		1538.94	0.39211	0.3641	0.33946
0.94796	0.03307	0.9479	0.1019	0.94789	0.09572	0.94798	0.01599	0.94821	-0.2008	0.94804	-0.03571																																0.62222	1.3909		1540.87	0.39084	0.36496	0.34159
0.94896	0.0337	0.94889	0.1049	0.94889	0.09529	0.94898	0.01999	0.9492	-0.1956	0.94904	-0.03556																																0.625	1.3908		1542.8	0.39152	0.36493	0.3406
0.94996	0.03551	0.94989	0.1045	0.94989	0.09483	0.94997	0.02337	0.95028	-0.2685	0.95004	-0.03623																																0.62778	1.3909		1544.73	0.39187	0.36381	0.33801
0.95096	0.03551	0.9509	0.1003	0.95089	0.09443	0.95097	0.02891	0.95123	-0.2245	0.95104	-0.03583																																0.63056	1.3906		1546.65	0.39214	0.36245	0.3356
0.95195	0.03929	0.9519	0.1008	0.95189	0.0939	0.95196	0.0326	0.95219	-0.1833	0.95204	-0.03605																																0.63333	1.3909		1548.58	0.39235	0.36202	0.33539
0.95295	0.04079	0.9529	0.1011	0.95289	0.09353	0.95296	0.03691	0.95319	-0.1793	0.95304	-0.03614																																0.63611	1.3908		1550.51	0.3924	0.36162	0.33545
0.95395	0.04055	0.9539	0.1017	0.95389	0.09326	0.95395	0.04183	0.95418	-0.1753	0.95404	-0.03608																																0.63889	1.3907		1552.44	0.39222	0.36143	0.3349
0.95494	0.04787	0.9549	0.1017	0.95489	0.09323	0.95495	0.04583	0.95518	-0.1719	0.95504	-0.03636																																0.64167	1.3908		1554.37	0.39196	0.36334	0.33695
0.95594	0.04535	0.9559	0.09913	0.95589	0.09313	0.95594	0.05044	0.95618	-0.1689	0.95604	-0.03629																																0.64444	1.391		1556.3	0.39152	0.36411	0.33806
0.95694	0.04984	0.9569	0.09772	0.95689	0.09276	0.95694	0.05475	0.95717	-0.1661	0.95704	-0.03645																																0.64722	1.3907		1558.23	0.391	0.36345	0.34038
0.95794	0.05181	0.9579	0.09921	0.95789	0.09258	0.95793	0.05997	0.95817	-0.1636	0.95804	-0.03666																																0.65	1.3908		1560.15	0.39299	0.36292	0.33795
0.95893	0.05205	0.9589	0.09827	0.95889	0.09252	0.95892	0.06459	0.95917	-0.1612	0.95904	-0.03648																																0.65278	1.3907		1562.08	0.39343	0.36225	0.33616
0.95993	0.05842	0.9599	0.09819	0.95989	0.09249	0.95992	0.06982	0.96017	-0.1593	0.96004	-0.03688																																0.65556	1.3908		1564.01	0.39316	0.36249	0.33601
0.96093	0.05976	0.9609	0.09937	0.96089	0.09258	0.96091	0.07443	0.96116	-0.1578	0.96104	-0.03676																																0.65833	1.3906		1565.94	0.39302	0.36287	0.33597
0.96192	0.06055	0.9619	0.1009	0.96189	0.09249	0.96191	0.07997	0.96216	-0.1556	0.96204	-0.03688																																0.66111	1.3908		1567.87	0.39332	0.3634	0.33651
0.96292	0.06433	0.9629	0.09882	0.96289	0.09224	0.9629	0.08458	0.96316	-0.155	0.96304	-0.03688																																0.66389	1.3906		1569.8	0.39374	0.3645	0.33768
0.96391	0.06803	0.9639	0.1002	0.96389	0.09221	0.9639	0.09012	0.96422	-0.2122	0.96404	-0.03697																																0.66667	1.3908		1571.72	0.39342	0.36296	0.33605
0.96491	0.06976	0.9649	0.09953	0.96489	0.0923	0.96489	0.09504	0.96522	-0.2113	0.96504	-0.03712																																0.66944	1.3906		1573.65	0.39301	0.36273	0.33642
0.96591	0.07417	0.9659	0.101	0.96589	0.09243	0.96588	0.1009	0.96616	-0.1529	0.96604	-0.03728																																0.67222	1.3908		1575.58	0.39275	0.36358	0.33805
0.96691	0.07291	0.9669	0.09709	0.96689	0.09255	0.96688	0.107	0.96716	-0.1504	0.96704	-0.0374																																0.675	1.3909		1577.51	0.39343	0.36367	0.33691
0.96791	0.07433	0.9679	0.09772	0.96789	0.09249	0.96787	0.1116	0.96816	-0.1495	0.96804	-0.03749																																0.67778	1.3906		1579.44	0.39378	0.36266	0.33496
0.9689	0.07803	0.9689	0.09905	0.96889	0.09243	0.96886	0.1175	0.96916	-0.1492	0.96904	-0.03777																																0.68056	1.3908		1581.37	0.39346	0.36237	0.33435
0.9699	0.07842	0.9699	0.09606	0.96989	0.09246	0.96986	0.123	0.97016	-0.1492	0.97004	-0.03799																																0.68333	1.391		1583.3	0.39344	0.36251	0.33422
0.9709	0.08165	0.9709	0.09787	0.97089	0.09246	0.97085	0.1283	0.97116	-0.1486	0.97104	-0.03845																																0.68611	1.3907		1585.22	0.39354	0.36273	0.33462
0.97189	0.08551	0.9719	0.1003	0.97189	0.09273	0.97184	0.135	0.97215	-0.1483	0.97204	-0.0394																																0.68889	1.3907		1587.15	0.3935	0.3627	0.33454
0.97289	0.08614	0.9729	0.1005	0.97289	0.0928	0.97284	0.1406	0.97315	-0.1483	0.97304	-0.03962																																0.69167	1.3908		1589.08	0.39338	0.36267	0.33463
0.97389	0.08653	0.9739	0.09929	0.97389	0.09267	0.97383	0.1464	0.97416	-0.1486	0.97405	-0.04057																																0.69444	1.3905		1591.01	0.39347	0.36268	0.33473
0.97488	0.09189	0.9749	0.09961	0.97489	0.09264	0.97482	0.1526	0.97515	-0.1483	0.97505	-0.04122																																0.69722	1.3909		1592.94	0.39379	0.36306	0.33514
0.97588	0.09425	0.9759	0.09669	0.97589	0.09255	0.97582	0.1584	0.97616	-0.1489	0.97605	-0.04226																																0.7	1.3911		1594.87	0.39393	0.36313	0.33524
0.97688	0.09559	0.9769	0.09669	0.97689	0.09264	0.97681	0.1646	0.97716	-0.1492	0.97705	-0.04334																																0.70278	1.3911		1596.8	0.39386	0.36294	0.33501
0.97787	0.09992	0.9779	0.1009	0.97789	0.09283	0.9778	0.171	0.97821	-0.2052	0.97805	-0.04389																																0.70556	1.3909		1598.72	0.3936	0.36278	0.33501
0.97887	0.1025	0.9789	0.1005	0.97889	0.09289	0.97879	0.1778	0.97918	-0.1756	0.97905	-0.04478																																0.70833	1.3908		1600.65	0.3935	0.36301	0.33553
0.97987	0.1066	0.9799	0.1028	0.97989	0.09289	0.97978	0.1849	0.98016	-0.1519	0.98005	-0.04571																																0.71111	1.3909		1602.58	0.39363	0.36325	0.33568
0.98086	0.1105	0.9809	0.1016	0.98089	0.0928	0.98078	0.191	0.98116	-0.1529	0.98105	-0.04647																																0.71389	1.3911		1604.51	0.39364	0.36308	0.33548
0.98186	0.1098	0.9819	0.09968	0.98189	0.09283	0.98177	0.1978	0.98216	-0.155	0.98205	-0.04749																																0.71667	1.391		1606.44	0.39351	0.3632	0.33567
0.98286	0.1148	0.9829	0.1016	0.98289	0.09298	0.98276	0.2048	0.98316	-0.1563	0.98305	-0.04801																																0.71944	1.3908		1608.37	0.39376	0.36376	0.3363
0.98385	0.119	0.9839	0.09779	0.98389	0.09316	0.98375	0.2125	0.98417	-0.1584	0.98405	-0.04841																																0.72222	1.3909		1610.3	0.39375	0.36355	0.33581
0.98485	0.121	0.9849	0.1008	0.98489	0.09326	0.98474	0.2202	0.98517	-0.1609	0.98506	-0.04884																																0.725	1.3911		1612.22	0.39377	0.36326	0.33547
0.98584	0.1261	0.9859	0.1019	0.98589	0.09335	0.98573	0.2282	0.98617	-0.163	0.98606	-0.04924																																0.72778	1.3911		1614.15	0.39367	0.36363	0.33632
0.98684	0.1298	0.9869	0.0985	0.98689	0.09332	0.98673	0.2353	0.98717	-0.1658	0.98706	-0.04955																																0.73056	1.3908		1616.08	0.39309	0.3645	0.33821
0.98783	0.1358	0.9879	0.1013	0.98789	0.09344	0.98772	0.2439	0.98818	-0.1679	0.98806	-0.04977																																0.73333	1.3909		1618.01	0.3934	0.36418	0.33738
0.98883	0.1383	0.9889	0.1015	0.98889	0.09366	0.98871	0.2525	0.98918	-0.1707	0.98906	-0.04989																																0.73611	1.391		1619.94	0.39364	0.36381	0.33632
0.98983	0.1392	0.9899	0.102	0.98989	0.09393	0.9897	0.2599	0.99018	-0.1741	0.99006	-0.04977																																0.73889	1.3907		1621.87	0.3936	0.36458	0.33736
0.99082	0.1437	0.9909	0.1017	0.99089	0.09396	0.99069	0.2694	0.99118	-0.1766	0.99106	-0.04961																																0.74167	1.3911		1623.8	0.39373	0.36492	0.33785
0.99182	0.1443	0.9919	0.0959	0.99189	0.09403	0.99168	0.2784	0.9922	-0.1898	0.99206	-0.04915																																0.74444	1.391		1625.72	0.39381	0.36425	0.33678
0.99281	0.1483	0.9929	0.1005	0.99289	0.09409	0.99267	0.2873	0.99319	-0.1839	0.99305	-0.04878																																0.74722	1.3909		1627.65	0.39377	0.36419	0.33691
0.99381	0.1506	0.9939	0.1016	0.99389	0.09427	0.99365	0.2977	0.99419	-0.1852	0.99405	-0.04857																																0.75	1.391		1629.58	0.39399	0.36376	0.33609
0.9948	0.1563	0.9949	0.101	0.99489	0.09452	0.99464	0.3063	0.9952	-0.1885	0.99505	-0.04823																																0.75278	1.3908		1631.51	0.39393	0.36364	0.33583
0.9958	0.1604	0.9959	0.1024	0.99589	0.09476	0.99563	0.3174	0.9962	-0.1913	0.99605	-0.0478																																0.75556	1.3911		1633.44	0.39358	0.36426	0.33705
0.99679	0.1656	0.9969	0.101	0.99689	0.09483	0.99662	0.3273	0.9972	-0.1947	0.99705	-0.04718																																0.75833	1.3912		1635.37	0.39331	0.36603	0.34043
0.99778	0.1724	0.9979	0.1024	0.99789	0.09492	0.99761	0.338	0.99821	-0.1981	0.99805	-0.04672																																0.76111	1.391		1637.29	0.39375	0.36541	0.33911
0.99878	0.173	0.9989	0.1022	0.99889	0.09504	0.99859	0.3491	0.99921	-0.2012	0.99905	-0.0462																																0.76389	1.391		1639.22	0.39384	0.36401	0.33669
0.99978	0.1756	0.9999	0.104	0.99989	0.09516	0.99958	0.3592	1.00021	-0.2048	1.00005	-0.04577																																0.76667	1.3913		1641.15	0.39377	0.3635	0.33585
1.00077	0.1813	1.0009	0.1003	1.00089	0.09547	1.00057	0.3706	1.00122	-0.2088	1.00105	-0.04531																																0.76944	1.391		1643.08	0.39366	0.36375	0.33625
1.00176	0.1935	1.0019	0.1013	1.00189	0.09572	1.00156	0.382	1.00222	-0.2122	1.00205	-0.04481																																0.77222	1.391		1645.01	0.39338	0.36502	0.33857
1.00276	0.195	1.0029	0.1035	1.00289	0.09572	1.00254	0.3934	1.00323	-0.2165	1.00305	-0.04432																																0.775	1.3913		1646.94	0.39311	0.36691	0.34187
1.00376	0.1942	1.00389	0.1047	1.00389	0.09578	1.00353	0.4051	1.00423	-0.2199	1.00405	-0.04368																																0.77778	1.391		1648.87	0.39347	0.36536	0.33906
1.00475	0.1988	1.00489	0.1063	1.00489	0.09587	1.00451	0.4171	1.00523	-0.2236	1.00505	-0.04318																																0.78056	1.391		1650.79	0.39343	0.3651	0.33871
1.00574	0.2046	1.00589	0.1058	1.00589	0.09596	1.0055	0.4284	1.00624	-0.2279	1.00605	-0.04281																																0.78333	1.3912		1652.72	0.39324	0.36721	0.34234
1.00673	0.2129	1.00689	0.1059	1.00689	0.0963	1.00649	0.4408	1.00719	-0.1802	1.00705	-0.04238																																0.78611	1.391		1654.65	0.39367	0.36588	0.33975
1.00773	0.2163	1.00789	0.1042	1.00789	0.09649	1.00747	0.4515	1.00823	-0.2175	1.00805	-0.04195																																0.78889	1.3911		1656.58	0.3938	0.36414	0.33675
1.00873	0.2189	1.00889	0.1076	1.00889	0.09652	1.00846	0.4638	1.00925	-0.2387	1.00905	-0.04275																																0.79167	1.3911		1658.51	0.39384	0.3635	0.33571
1.00971	0.2292	1.00989	0.105	1.00989	0.09658	1.00944	0.477	1.01025	-0.2421	1.01005	-0.04238																																0.79444	1.391		1660.44	0.39369	0.36374	0.33624
1.01071	0.2291	1.01089	0.1062	1.01089	0.0967	1.01043	0.4887	1.01126	-0.2461	1.01105	-0.04137																																0.79722	1.3909		1662.37	0.39362	0.36445	0.33748
1.0117	0.2383	1.01189	0.107	1.01189	0.09692	1.01142	0.502	1.01226	-0.2494	1.01205	-0.04137																																0.8	1.3912		1664.29	0.39384	0.36388	0.33635
1.01269	0.2455	1.01289	0.108	1.01289	0.09719	1.0124	0.5136	1.01326	-0.2528	1.01305	-0.04103																																0.80278	1.3911		1666.22	0.39375	0.36369	0.33608
1.01368	0.2558	1.01389	0.1096	1.01389	0.09729	1.01339	0.5256	1.01427	-0.2565	1.01405	-0.04085																																0.80556	1.391		1668.15	0.39351	0.36487	0.33829
1.01467	0.2628	1.01489	0.1103	1.01488	0.09741	1.01437	0.5383	1.01527	-0.2584	1.01505	-0.04118																																0.80833	1.391		1670.08	0.39353	0.3658	0.33981
1.01567	0.2613	1.01589	0.1065	1.01588	0.09741	1.01536	0.5509	1.01627	-0.2614	1.01605	-0.04069																																0.81111	1.391		1672.01	0.39373	0.36494	0.33816
1.01666	0.2677	1.01689	0.1099	1.01688	0.0975	1.01634	0.5641	1.01728	-0.2639	1.01705	-0.04118																																0.81389	1.391		1673.94	0.39372	0.36481	0.33796
1.01765	0.2765	1.01789	0.1099	1.01788	0.09778	1.01733	0.5767	1.01828	-0.2664	1.01805	-0.04075																																0.81667	1.391		1675.86	0.39379	0.36464	0.33763
1.01864	0.2841	1.01889	0.1103	1.01888	0.09799	1.01831	0.589	1.01928	-0.2688	1.01905	-0.04045																																0.81944	1.3909		1677.79	0.39374	0.36406	0.33664
1.01963	0.2929	1.01989	0.1118	1.01988	0.09824	1.0193	0.6028	1.02028	-0.2704	1.02005	-0.04045																																0.82222	1.391		1679.72	0.39355	0.36451	0.33753
1.02063	0.2995	1.02089	0.1115	1.02088	0.09842	1.02028	0.6161	1.02123	-0.2227	1.02105	-0.04026																																0.825	1.3908		1681.65	0.39339	0.36521	0.33893
1.02161	0.312	1.02188	0.1153	1.02188	0.09845	1.02127	0.6284	1.0222	-0.1892	1.02205	-0.04005																																0.82778	1.391		1683.58	0.39319	0.36682	0.34186
1.0226	0.323	1.02288	0.1147	1.02288	0.09858	1.02225	0.6425	1.02328	-0.2713	1.02304	-0.03977																																0.83056	1.3912		1685.51	0.39369	0.36591	0.33992
1.02358	0.3342	1.02388	0.1169	1.02388	0.09898	1.02323	0.6594	1.02429	-0.2741	1.02404	-0.03959																																0.83333	1.391		1687.43	0.39372	0.36491	0.33811
1.02458	0.3384	1.02488	0.1148	1.02488	0.09922	1.02422	0.6705	1.02529	-0.2747	1.02504	-0.03955																																0.83611	1.391		1689.36	0.39369	0.36463	0.33757
1.02556	0.3509	1.02589	0.1124	1.02588	0.09947	1.0252	0.6853	1.02629	-0.2741	1.02604	-0.03928																																0.83889	1.3909		1691.29	0.39377	0.36398	0.33647
1.02655	0.357	1.02689	0.1134	1.02688	0.09956	1.02619	0.6976	1.02729	-0.2734	1.02704	-0.03915																																0.84167	1.391		1693.22	0.39371	0.3641	0.33673
1.02754	0.3657	1.02788	0.1165	1.02788	0.09965	1.02717	0.7126	1.02828	-0.2722	1.02804	-0.03869																																0.84444	1.3908		1695.15	0.39345	0.3656	0.33941
1.02853	0.3783	1.02888	0.117	1.02888	0.09975	1.02815	0.7265	1.02928	-0.2716	1.02904	-0.03863																																0.84722	1.3911		1697.08	0.39341	0.36673	0.34133
1.02951	0.3924	1.02988	0.1161	1.02988	0.09987	1.02914	0.7406	1.03028	-0.271	1.03004	-0.03835																																0.85	1.3909		1699.01	0.39331	0.36654	0.34108
1.03049	0.41	1.03088	0.1168	1.03088	0.1002	1.03012	0.756	1.03128	-0.2694	1.03104	-0.03789																																0.85278	1.3908		1700.93	0.39357	0.36586	0.33972
1.03148	0.4165	1.03188	0.1172	1.03188	0.1003	1.0311	0.7702	1.03228	-0.2685	1.03204	-0.03765																																0.85556	1.3909
1.03247	0.4252	1.03288	0.1217	1.03288	0.1003	1.03209	0.7855	1.03328	-0.267	1.03304	-0.03722																																0.85833	1.3907
1.03345	0.4412	1.03388	0.1208	1.03388	0.1003	1.03307	0.8018	1.03428	-0.2651	1.03404	-0.03676																																0.86111	1.391
1.03443	0.4578	1.03488	0.123	1.03488	0.1003	1.03405	0.8166	1.03528	-0.2645	1.03504	-0.03636																																0.86389	1.391
1.03541	0.4704	1.03588	0.1217	1.03588	0.1005	1.03503	0.8354	1.03619	-0.1793	1.03604	-0.03596																																0.86667	1.3911
1.03639	0.4872	1.03688	0.1224	1.03688	0.1008	1.03601	0.8517	1.03724	-0.2313	1.03704	-0.03599																																0.86944	1.3908
1.03737	0.5024	1.03788	0.1224	1.03788	0.101	1.03699	0.8686	1.03827	-0.2587	1.03804	-0.0354																																0.87222	1.3907
1.03835	0.5172	1.03887	0.1254	1.03888	0.1011	1.03797	0.8883	1.03927	-0.2571	1.03904	-0.03494																																0.875	1.3907
1.03933	0.5331	1.03988	0.123	1.03988	0.1012	1.03895	0.9055	1.04027	-0.2553	1.04004	-0.03451																																0.87778	1.391
1.04031	0.5502	1.04087	0.1246	1.04088	0.1013	1.03992	0.9249	1.04126	-0.2538	1.04104	-0.03423																																0.88056	1.391
1.04129	0.5703	1.04187	0.125	1.04188	0.1015	1.0409	0.9443	1.04226	-0.2513	1.04204	-0.03377																																0.88333	1.3911
1.04226	0.5907	1.04287	0.1277	1.04288	0.1019	1.04188	0.9649	1.04326	-0.2498	1.04304	-0.03337																																0.88611	1.3908
1.04324	0.6056	1.04387	0.1291	1.04388	0.1024	1.04285	0.9867	1.04426	-0.2473	1.04404	-0.03288																																0.88889	1.3906
1.04422	0.6261	1.04487	0.1284	1.04488	0.1026	1.04383	1.006	1.04526	-0.2445	1.04504	-0.03254																																0.89167	1.3909
1.04519	0.6475	1.04587	0.1318	1.04588	0.1028	1.0448	1.029	1.04625	-0.243	1.04604	-0.03236																																0.89444	1.3909
1.04615	0.6757	1.04687	0.1305	1.04688	0.1032	1.04578	1.052	1.04725	-0.2396	1.04704	-0.03168																																0.89722	1.3911
1.04712	0.7016	1.04787	0.1317	1.04788	0.1037	1.04675	1.074	1.04825	-0.2371	1.04804	-0.0315																																0.9	1.3904
1.04809	0.7272	1.04887	0.1322	1.04888	0.1043	1.04772	1.098	1.04925	-0.235	1.04904	-0.03143																																0.90278	1.391
1.04906	0.7506	1.04986	0.1346	1.04988	0.105	1.04869	1.124	1.05019	-0.183	1.05003	-0.03079																																0.90556	1.3907
1.05003	0.7727	1.05086	0.1347	1.05088	0.1055	1.04966	1.148	1.05122	-0.2073	1.05103	-0.03067																																0.90833	1.3909
1.051	0.7963	1.05186	0.1344	1.05187	0.106	1.05063	1.176	1.05224	-0.2258	1.05203	-0.03036																																0.91111	1.3905
1.05196	0.8301	1.05286	0.1364	1.05287	0.1065	1.0516	1.202	1.05323	-0.2233	1.05303	-0.02999																																0.91389	1.3906
1.05292	0.8608	1.05386	0.136	1.05387	0.1071	1.05257	1.229	1.05423	-0.2208	1.05403	-0.02983																																0.91667	1.3908
1.05388	0.8934	1.05486	0.1401	1.05487	0.1079	1.05353	1.259	1.05523	-0.2172	1.05503	-0.02956																																0.91944	1.3911
1.05484	0.926	1.05586	0.1394	1.05587	0.1086	1.0545	1.288	1.05622	-0.2141	1.05603	-0.02944																																0.92222	1.3905
1.05579	0.9672	1.05686	0.1431	1.05687	0.1093	1.05546	1.319	1.05722	-0.2061	1.05703	-0.02931																																0.925	1.3906
1.05674	1.004	1.05786	0.1427	1.05787	0.1098	1.05643	1.351	1.05818	-0.1729	1.05803	-0.02913																																0.92778	1.3906
1.05769	1.043	1.05885	0.1443	1.05887	0.1101	1.05739	1.382	1.05921	-0.199	1.05903	-0.02904																																0.93056	1.3907
1.05865	1.082	1.05985	0.1482	1.05987	0.1106	1.05835	1.418	1.06021	-0.2002	1.06003	-0.0286																																0.93333	1.3907
1.0596	1.122	1.06085	0.1506	1.06087	0.1111	1.05931	1.451	1.06121	-0.1969	1.06103	-0.02848																																0.93611	1.3906
1.06055	1.16	1.06185	0.1502	1.06187	0.1117	1.06027	1.488	1.0622	-0.1938	1.06203	-0.0286																																0.93889	1.3908
1.06149	1.208	1.06285	0.1515	1.06287	0.1121	1.06122	1.526	1.0632	-0.1898	1.06303	-0.02833																																0.94167	1.3907
1.06243	1.256	1.06385	0.1536	1.06387	0.1124	1.06218	1.562	1.06419	-0.1861	1.06403	-0.02851																																0.94444	1.3906
1.06336	1.309	1.06485	0.1526	1.06486	0.1154	1.06314	1.602	1.06519	-0.183	1.06503	-0.0286																																0.94722	1.3906
1.06429	1.368	1.06584	0.1546	1.06587	0.1131	1.06409	1.642	1.06617	-0.159	1.06603	-0.02848																																0.95	1.3905
1.06522	1.425	1.06684	0.1544	1.06687	0.1136	1.06504	1.684	1.06718	-0.1701	1.06703	-0.02867																																0.95278	1.3909
1.06614	1.483	1.06784	0.1594	1.06787	0.1141	1.06599	1.728	1.06818	-0.1713	1.06803	-0.02854																																0.95556	1.3905
1.06707	1.54	1.06884	0.158	1.06886	0.1147	1.06694	1.771	1.06917	-0.1673	1.06903	-0.02842																																0.95833	1.3904
1.068	1.599	1.06984	0.1623	1.06986	0.1149	1.06789	1.815	1.07017	-0.1646	1.07003	-0.02864																																0.96111	1.3906
1.06891	1.667	1.07083	0.1672	1.07086	0.1152	1.06883	1.862	1.07117	-0.1599	1.07103	-0.02845																																0.96389	1.3908
1.06983	1.735	1.07183	0.1654	1.07186	0.1154	1.06978	1.909	1.07216	-0.1566	1.07203	-0.02851																																0.96667	1.3906
1.07074	1.803	1.07283	0.1661	1.07286	0.1156	1.07072	1.959	1.07316	-0.1529	1.07303	-0.02857																																0.96944	1.3907
1.07164	1.882	1.07383	0.1717	1.07386	0.1161	1.07166	2.009	1.07415	-0.1458	1.07403	-0.02876																																0.97222	1.3904
1.07255	1.959	1.07483	0.1718	1.07486	0.1167	1.0726	2.062	1.07515	-0.1446	1.07503	-0.0286																																0.975	1.3905
1.07345	2.035	1.07582	0.1757	1.07586	0.1171	1.07354	2.116	1.07615	-0.1455	1.07603	-0.02864																																0.97778	1.3903
1.07435	2.117	1.07682	0.1755	1.07686	0.1174	1.07448	2.167	1.07714	-0.1369	1.07703	-0.0287																																0.98056	1.3903
1.07524	2.203	1.07782	0.1805	1.07786	0.1175	1.07541	2.223	1.07814	-0.1335	1.07803	-0.02894																																0.98333	1.3906
1.07614	2.288	1.07881	0.1836	1.07886	0.1179	1.07634	2.282	1.07913	-0.1289	1.07903	-0.02897																																0.98611	1.3905
1.07703	2.376	1.07981	0.1861	1.07986	0.1181	1.07728	2.338	1.08013	-0.1246	1.08003	-0.02928																																0.98889	1.3908
1.07791	2.472	1.08081	0.1863	1.08086	0.1184	1.07821	2.399	1.08113	-0.1209	1.08103	-0.02913																																0.99167	1.3905
1.07879	2.565	1.08181	0.1902	1.08186	0.1188	1.07914	2.461	1.08212	-0.1166	1.08203	-0.02888																																0.99444	1.3906
1.07967	2.658	1.08281	0.1917	1.08286	0.1189	1.08007	2.521	1.08312	-0.1104	1.08303	-0.02888																																0.99722	1.3903
1.08055	2.756	1.0838	0.1946	1.08386	0.1191	1.08099	2.588	1.08413	-0.1252	1.08403	-0.02864																																1	1.3907
1.08142	2.858	1.0848	0.1981	1.08486	0.1192	1.08191	2.654	1.08512	-0.1132	1.08503	-0.02882																																1.00278	1.3907
1.08229	2.961	1.0858	0.2005	1.08586	0.1192	1.08284	2.713	1.08611	-0.1006	1.08603	-0.02885																																1.00556	1.3905
1.08316	3.07	1.08679	0.2086	1.08686	0.1197	1.08376	2.78	1.0871	-0.09566	1.08703	-0.02885																																1.00833	1.3903
1.08402	3.176	1.08779	0.2037	1.08786	0.12	1.08468	2.854	1.0881	-0.09135	1.08803	-0.02864																																1.01111	1.3906
1.08488	3.287	1.08879	0.2128	1.08886	0.12	1.08559	2.928	1.08909	-0.08828	1.08903	-0.02867																																1.01389	1.3902
1.08575	3.393	1.08979	0.2115	1.08986	0.1201	1.08651	3.002	1.09009	-0.08366	1.09003	-0.02827																																1.01667	1.3907
1.08662	3.5	1.09078	0.2169	1.09086	0.12	1.08742	3.079	1.09108	-0.07966	1.09103	-0.02851																																1.01944	1.3905
1.08749	3.606	1.09178	0.2213	1.09186	0.1202	1.08832	3.162	1.09208	-0.07505	1.09203	-0.02827																																1.02222	1.3904
1.08835	3.715	1.09278	0.2212	1.09286	0.1204	1.08923	3.242	1.0931	-0.09504	1.09303	-0.0282																																1.025	1.3903
1.08921	3.827	1.09377	0.2267	1.09386	0.1205	1.09013	3.328	1.0941	-0.09566	1.09403	-0.02817																																1.02778	1.3902
1.09007	3.938	1.09476	0.2337	1.09486	0.1206	1.09102	3.417	1.09507	-0.06398	1.09503	-0.02796																																1.03056	1.3905
1.09093	4.046	1.09576	0.2332	1.09586	0.1206	1.09192	3.503	1.09606	-0.05998	1.09603	-0.02777																																1.03333	1.3904
1.0918	4.154	1.09676	0.2381	1.09686	0.1205	1.09281	3.596	1.09706	-0.0566	1.09703	-0.02765																																1.03611	1.3903
1.09267	4.259	1.09776	0.2424	1.09786	0.1206	1.09371	3.688	1.09805	-0.05198	1.09803	-0.02741																																1.03889	1.3904
1.09353	4.369	1.09875	0.245	1.09886	0.1207	1.09459	3.786	1.09905	-0.04829	1.09903	-0.02716																																1.04167	1.3902
1.09439	4.477	1.09975	0.2491	1.09986	0.121	1.09548	3.885	1.10005	-0.04368	1.10003	-0.02701																																1.04444	1.3902
1.09527	4.573	1.10074	0.2546	1.10086	0.1212	1.09636	3.986	1.10104	-0.0406	1.10103	-0.02679																																1.04722	1.3902
1.09615	4.675	1.10174	0.2592	1.10186	0.121	1.09724	4.091	1.10205	-0.0486	1.10203	-0.02679																																1.05	1.3902
1.09703	4.77	1.10273	0.2627	1.10286	0.121	1.09812	4.195	1.10308	-0.07874	1.10303	-0.02651																																1.05278	1.3905
1.09791	4.864	1.10373	0.2661	1.10386	0.121	1.09899	4.303	1.10404	-0.03999	1.10403	-0.02636																																1.05556	1.3902
1.0988	4.954	1.10473	0.2709	1.10486	0.1209	1.09986	4.417	1.10503	-0.02891	1.10503	-0.02645																																1.05833	1.3901
1.09969	5.041	1.10572	0.2798	1.10586	0.1212	1.10073	4.531	1.10603	-0.02461	1.10603	-0.02596																																1.06111	1.3903
1.1006	5.114	1.10672	0.2818	1.10686	0.1213	1.10159	4.644	1.10702	-0.02215	1.10703	-0.02593																																1.06389	1.3905
1.10149	5.196	1.10771	0.2872	1.10786	0.1214	1.10245	4.767	1.10802	-0.01723	1.10803	-0.02562																																1.06667	1.3902
1.10241	5.267	1.1087	0.2939	1.10886	0.1214	1.10332	4.884	1.10901	-0.01415	1.10903	-0.02534																																1.06944	1.3902
1.10332	5.333	1.1097	0.2987	1.10986	0.1212	1.10417	5.007	1.11001	-0.01107	1.11003	-0.02541																																1.07222	1.3905
1.10426	5.384	1.11069	0.3042	1.11086	0.1212	1.10503	5.13	1.11101	-0.00708	1.11103	-0.02516																																1.075	1.3904
1.1052	5.434	1.11169	0.3099	1.11186	0.1213	1.10589	5.25	1.11204	-0.0363	1.11203	-0.02498																																1.07778	1.3903
1.10614	5.48	1.11268	0.3175	1.11286	0.1216	1.10673	5.386	1.11305	-0.04983	1.11303	-0.02498																																1.08056	1.3904
1.10709	5.523	1.11367	0.3231	1.11386	0.1217	1.10758	5.518	1.114	0.000613	1.11403	-0.02504																																1.08333	1.39
1.10805	5.553	1.11467	0.3293	1.11486	0.1215	1.10843	5.644	1.11499	0.00492	1.11503	-0.02498																																1.08611	1.3903
1.10902	5.575	1.11567	0.332	1.11586	0.1215	1.10927	5.782	1.11599	0.00953	1.11603	-0.02479																																1.08889	1.3902
1.11	5.594	1.11666	0.3397	1.11686	0.1213	1.11012	5.908	1.11699	0.01292	1.11703	-0.02479																																1.09167	1.39
1.11098	5.61	1.11765	0.3452	1.11786	0.1212	1.11097	6.041	1.11798	0.01599	1.11803	-0.02488																																1.09444	1.3902
1.11197	5.618	1.11865	0.3501	1.11886	0.1215	1.11181	6.176	1.11898	0.01999	1.11903	-0.02485																																1.09722	1.3902
1.11297	5.616	1.11964	0.3561	1.11986	0.1216	1.11266	6.302	1.11998	0.02337	1.12003	-0.02479																																1.1	1.3903
1.11398	5.605	1.12063	0.3634	1.12086	0.1215	1.11351	6.431	1.12097	0.02553	1.12103	-0.02519																																1.10278	1.3903
1.115	5.595	1.12162	0.3718	1.12186	0.1214	1.11437	6.551	1.12203	-0.02953	1.12203	-0.02485																																1.10556	1.3903
1.11602	5.579	1.12262	0.3786	1.12286	0.1213	1.11523	6.671	1.123	-0.00431	1.12303	-0.02479																																1.10833	1.3902
1.11705	5.555	1.12361	0.3865	1.12386	0.1212	1.1161	6.785	1.12396	0.03568	1.12403	-0.02451																																1.11111	1.3905
1.11808	5.526	1.1246	0.393	1.12486	0.1212	1.11697	6.896	1.12496	0.04029	1.12503	-0.02494																																1.11389	1.3907
1.11912	5.496	1.1256	0.4009	1.12586	0.1214	1.11784	7.007	1.12595	0.04521	1.12603	-0.02464																																1.11667	1.3905
1.12016	5.464	1.12659	0.4073	1.12686	0.1213	1.11873	7.108	1.12695	0.0489	1.12703	-0.02458																																1.11944	1.3903
1.12121	5.425	1.12758	0.4142	1.12786	0.1211	1.11963	7.194	1.12795	0.05106	1.12803	-0.02476																																1.12222	1.3905
1.12226	5.385	1.12858	0.4206	1.12886	0.1209	1.12053	7.277	1.12894	0.0529	1.12903	-0.02482																																1.125	1.3905
1.12331	5.347	1.12957	0.4294	1.12986	0.1209	1.12145	7.348	1.12994	0.05721	1.13003	-0.02476																																1.12778	1.3907
1.12436	5.304	1.13056	0.4372	1.13086	0.1207	1.12237	7.413	1.13095	0.05259	1.13103	-0.02494																																1.13056	1.3904
1.12543	5.25	1.13155	0.4455	1.13186	0.1209	1.12331	7.468	1.132	-2.165e-06	1.13203	-0.0247																																1.13333	1.3902
1.12649	5.197	1.13254	0.4526	1.13286	0.1209	1.12426	7.511	1.13295	0.04829	1.13303	-0.02442																																1.13611	1.3903
1.12756	5.147	1.13353	0.4616	1.13386	0.1208	1.12521	7.551	1.13393	0.06736	1.13403	-0.0247																																1.13889	1.3906
1.12862	5.097	1.13453	0.4676	1.13486	0.1206	1.12618	7.576	1.13492	0.07197	1.13503	-0.02421																																1.14167	1.3905
1.12968	5.05	1.13552	0.4746	1.13586	0.1204	1.12716	7.597	1.13592	0.07535	1.13603	-0.0243																																1.14444	1.3906
1.13073	5.005	1.13651	0.4816	1.13686	0.1202	1.12814	7.609	1.13692	0.07843	1.13703	-0.02424																																1.14722	1.3906
1.13179	4.957	1.13751	0.4886	1.13786	0.1202	1.12913	7.619	1.13792	0.08058	1.13803	-0.02408																																1.15	1.3904
1.13286	4.907	1.13849	0.5023	1.13886	0.1203	1.13013	7.619	1.13891	0.08243	1.13903	-0.02402																																1.15278	1.3901
1.13391	4.861	1.13949	0.5102	1.13986	0.1203	1.13113	7.616	1.13991	0.08612	1.14003	-0.02396																																1.15556	1.39
1.13498	4.811	1.14048	0.5173	1.14086	0.1199	1.13216	7.597	1.14094	0.05844	1.14103	-0.0239																																1.15833	1.3901
1.13603	4.766	1.14147	0.522	1.14186	0.1196	1.13318	7.579	1.14197	0.03352	1.14203	-0.02384																																1.16111	1.3901
1.13709	4.721	1.14246	0.5346	1.14286	0.1193	1.1342	7.563	1.1429	0.09442	1.14303	-0.02387																																1.16389	1.3901
1.13815	4.676	1.14345	0.5426	1.14386	0.1192	1.13523	7.532	1.1439	0.09996	1.14403	-0.02368																																1.16667	1.39
1.1392	4.629	1.14444	0.5538	1.14486	0.1192	1.13626	7.508	1.14489	0.1033	1.14503	-0.02362																																1.16944	1.39
1.14026	4.584	1.14543	0.5615	1.14586	0.119	1.1373	7.474	1.14589	0.107	1.14603	-0.02335																																1.17222	1.3903
1.14131	4.542	1.14642	0.5744	1.14686	0.1186	1.13834	7.437	1.14689	0.1092	1.14703	-0.02359																																1.175	1.39
1.14237	4.5	1.14741	0.5824	1.14786	0.1183	1.13939	7.397	1.14788	0.1126	1.14803	-0.02331																																1.17778	1.3901
1.14342	4.46	1.14841	0.5868	1.14886	0.1179	1.14044	7.351	1.14888	0.115	1.14903	-0.02291																																1.18056	1.3902
1.14446	4.421	1.1494	0.5987	1.14986	0.1175	1.14149	7.311	1.14989	0.1015	1.15003	-0.02291																																1.18333	1.3901
1.14551	4.382	1.15039	0.6087	1.15086	0.1174	1.14254	7.265	1.15094	0.05813	1.15103	-0.0227																																1.18611	1.3899
1.14657	4.341	1.15138	0.6172	1.15186	0.1172	1.1436	7.219	1.15188	0.1141	1.15203	-0.02276																																1.18889	1.39
1.14761	4.302	1.15236	0.6294	1.15286	0.1167	1.14465	7.17	1.15287	0.127	1.15303	-0.02242																																1.19167	1.39
1.14865	4.274	1.15336	0.6369	1.15386	0.1163	1.14571	7.123	1.15386	0.1316	1.15403	-0.02236																																1.19444	1.39
1.14969	4.239	1.15434	0.6498	1.15486	0.1156	1.14677	7.074	1.15486	0.1347	1.15503	-0.02245																																1.19722	1.3901
1.15074	4.205	1.15534	0.6556	1.15586	0.1153	1.14782	7.025	1.15586	0.1375	1.15602	-0.02215																																1.2	1.39
1.15177	4.178	1.15633	0.6667	1.15686	0.115	1.14888	6.973	1.15685	0.1399	1.15703	-0.02224																																1.20278	1.3899
1.1528	4.153	1.15731	0.6798	1.15786	0.1147	1.14995	6.917	1.15785	0.1412	1.15802	-0.02202																																1.20556	1.3899
1.15384	4.123	1.1583	0.6891	1.15886	0.1144	1.151	6.871	1.15885	0.1443	1.15902	-0.02184																																1.20833	1.3899
1.15488	4.092	1.1593	0.6978	1.15987	0.1139	1.15207	6.816	1.15985	0.1458	1.16002	-0.02156																																1.21111	1.3899
1.15591	4.068	1.16028	0.7087	1.16087	0.1132	1.15312	6.773	1.16091	0.08981	1.16102	-0.0215																																1.21389	1.3898
1.15693	4.047	1.16127	0.719	1.16187	0.1127	1.15418	6.717	1.16188	0.1181	1.16202	-0.02082																																1.21667	1.39
1.15797	4.021	1.16226	0.7287	1.16287	0.1121	1.15523	6.671	1.16285	0.1482	1.16302	-0.02101																																1.21944	1.39
1.15899	4.003	1.16325	0.7398	1.16387	0.112	1.15629	6.625	1.16384	0.151	1.16402	-0.02064																																1.22222	1.3899
1.16001	3.986	1.16424	0.749	1.16487	0.1114	1.15734	6.579	1.16484	0.1535	1.16502	-0.02036																																1.225	1.3902
1.16102	3.975	1.16524	0.7578	1.16587	0.1108	1.1584	6.53	1.16584	0.1562	1.16602	-0.02036																																1.22778	1.39
1.16205	3.957	1.16622	0.7698	1.16687	0.1103	1.15945	6.484	1.16683	0.1606	1.16702	-0.02005																																1.23056	1.3902
1.16306	3.948	1.16721	0.7806	1.16787	0.1097	1.16051	6.438	1.16783	0.1621	1.16802	-0.01999																																1.23333	1.3903
1.16407	3.935	1.1682	0.7936	1.16887	0.1091	1.16155	6.398	1.16883	0.1646	1.16902	-0.01975																																1.23611	1.3901
1.16509	3.918	1.16919	0.8045	1.16987	0.1086	1.1626	6.354	1.16983	0.1658	1.17002	-0.01953																																1.23889	1.3902
1.1661	3.911	1.17018	0.815	1.17087	0.1078	1.16365	6.314	1.17083	0.1673	1.17102	-0.01919																																1.24167	1.3904
1.1671	3.911	1.17117	0.825	1.17187	0.1069	1.16469	6.281	1.17187	0.1224	1.17202	-0.01882																																1.24444	1.3902
1.16811	3.909	1.17216	0.8335	1.17287	0.106	1.16574	6.238	1.17284	0.1526	1.17302	-0.01873																																1.24722	1.3903
1.16912	3.901	1.17315	0.8441	1.17388	0.105	1.16678	6.204	1.17382	0.1732	1.17402	-0.01839																																1.25	1.3901
1.17012	3.9	1.17413	0.8575	1.17488	0.1043	1.16782	6.167	1.17482	0.1762	1.17502	-0.01805																																1.25278	1.3901
1.17112	3.898	1.17513	0.867	1.17588	0.1038	1.16887	6.127	1.17582	0.1769	1.17602	-0.01781																																1.25556	1.3902
1.17212	3.901	1.17611	0.8779	1.17688	0.1031	1.16991	6.09	1.17681	0.179	1.17702	-0.01756																																1.25833	1.39
1.17311	3.907	1.1771	0.8891	1.17788	0.1023	1.17094	6.062	1.17781	0.1809	1.17802	-0.01719																																1.26111	1.3903
1.1741	3.911	1.17809	0.9007	1.17888	0.1017	1.17199	6.025	1.17881	0.1815	1.17902	-0.01695																																1.26389	1.3902
1.17509	3.918	1.17908	0.9133	1.17988	0.1013	1.17301	6.001	1.17981	0.1833	1.18002	-0.01661																																1.26667	1.3903
1.17608	3.926	1.18006	0.9294	1.18088	0.101	1.17406	5.964	1.18081	0.1839	1.18102	-0.01655																																1.26944	1.39
1.17708	3.933	1.18105	0.9369	1.18188	0.1009	1.17509	5.933	1.18181	0.1842	1.18202	-0.01636																																1.27222	1.39
1.17806	3.944	1.18204	0.9465	1.18288	0.1006	1.17612	5.908	1.18281	0.1809	1.18302	-0.01572																																1.275	1.3904
1.17904	3.959	1.18303	0.9581	1.18388	0.1002	1.17716	5.875	1.18384	0.1544	1.18402	-0.01569																																1.27778	1.3901
1.18002	3.976	1.18402	0.971	1.18488	0.09993	1.17819	5.85	1.18481	0.1812	1.18502	-0.01541																																1.28056	1.3903
1.18101	3.988	1.18501	0.9842	1.18588	0.09993	1.17921	5.832	1.1858	0.1876	1.18602	-0.01504																																1.28333	1.3904
1.18198	4.009	1.18599	0.9964	1.18688	0.09999	1.18024	5.804	1.1868	0.1873	1.18702	-0.01486																																1.28611	1.3903
1.18295	4.035	1.18699	1.005	1.18788	0.1001	1.18127	5.785	1.1878	0.1888	1.18802	-0.0147																																1.28889	1.3901
1.18392	4.054	1.18797	1.02	1.18888	0.09999	1.18229	5.764	1.1888	0.1882	1.18902	-0.01455																																1.29167	1.3901
1.18489	4.08	1.18896	1.03	1.18988	0.09962	1.18331	5.749	1.1898	0.1885	1.19002	-0.01439																																1.29444	1.3902
1.18586	4.103	1.18995	1.045	1.19088	0.0995	1.18433	5.733	1.1908	0.1892	1.19102	-0.0143																																1.29722	1.3901
1.18683	4.126	1.19094	1.054	1.19188	0.09935	1.18535	5.712	1.1918	0.1882	1.19202	-0.01424																																1.3	1.3901
1.18781	4.145	1.19192	1.068	1.19288	0.09944	1.18636	5.702	1.1928	0.1879	1.19302	-0.01436																																1.30278	1.3903
1.18877	4.175	1.19291	1.081	1.19388	0.09922	1.18737	5.693	1.1938	0.1885	1.19402	-0.01418																																1.30556	1.39
1.18973	4.211	1.1939	1.093	1.19488	0.09898	1.18838	5.684	1.1948	0.187	1.19502	-0.0143																																1.30833	1.3899
1.19068	4.249	1.19489	1.103	1.19588	0.09885	1.18939	5.681	1.19581	0.1821	1.19602	-0.01412																																1.31111	1.3902
1.19163	4.288	1.19587	1.117	1.19688	0.09864	1.19039	5.675	1.19681	0.1787	1.19702	-0.01424																																1.31389	1.3903
1.19259	4.325	1.19686	1.131	1.19788	0.09845	1.1914	5.672	1.19781	0.1852	1.19802	-0.0143																																1.31667	1.3903
1.19355	4.354	1.19784	1.147	1.19888	0.09861	1.19239	5.675	1.19881	0.1842	1.19902	-0.01393																																1.31944	1.3898
1.19449	4.399	1.19883	1.16	1.19988	0.09882	1.1934	5.672	1.19981	0.1824	1.20002	-0.01387																																1.32222	1.39
1.19545	4.436	1.19982	1.172	1.20088	0.09889	1.19439	5.681	1.20081	0.1815	1.20102	-0.01396																																1.325	1.3901
1.19639	4.481	1.2008	1.187	1.20188	0.09889	1.19538	5.69	1.20181	0.1802	1.20202	-0.01399																																1.32778	1.3903
1.19733	4.526	1.20179	1.199	1.20288	0.09873	1.19637	5.699	1.20281	0.1781	1.20302	-0.01396																																1.33056	1.3899
1.19828	4.572	1.20278	1.213	1.20388	0.09885	1.19735	5.715	1.20381	0.1781	1.20402	-0.01369																																1.33333	1.3902
1.19921	4.624	1.20376	1.23	1.20488	0.09895	1.19833	5.727	1.20482	0.1756	1.20502	-0.01375																																1.33611	1.3903
1.20014	4.684	1.20475	1.243	1.20588	0.09919	1.19932	5.742	1.20582	0.1738	1.20602	-0.01356																																1.33889	1.3902
1.20106	4.744	1.20573	1.258	1.20688	0.09941	1.20029	5.764	1.20682	0.1732	1.20701	-0.01323																																1.34167	1.3899
1.20198	4.805	1.20672	1.27	1.20788	0.09972	1.20127	5.782	1.20782	0.1713	1.20801	-0.01301																																1.34444	1.39
1.20291	4.867	1.2077	1.286	1.20888	0.09959	1.20224	5.807	1.20882	0.1695	1.20901	-0.0128																																1.34722	1.3898
1.20382	4.936	1.20869	1.301	1.20988	0.09968	1.20321	5.835	1.20982	0.1704	1.21001	-0.01221																																1.35	1.3902
1.20473	5.009	1.20967	1.317	1.21088	0.09962	1.20418	5.859	1.2108	0.1888	1.21101	-0.01163																																1.35278	1.3899
1.20565	5.075	1.21066	1.332	1.21188	0.09984	1.20514	5.896	1.21182	0.1735	1.21201	-0.01123																																1.35556	1.3899
1.20655	5.15	1.21164	1.35	1.21288	0.1002	1.2061	5.927	1.21283	0.163	1.21301	-0.01073																																1.35833	1.3902
1.20745	5.234	1.21262	1.366	1.21388	0.1004	1.20706	5.964	1.21383	0.1602	1.21401	-0.01009																																1.36111	1.3902
1.20834	5.32	1.2136	1.384	1.21488	0.1006	1.20801	6.007	1.21483	0.1599	1.21501	-0.00938																																1.36389	1.3902
1.20922	5.413	1.21459	1.399	1.21588	0.1007	1.20896	6.05	1.21584	0.1569	1.21601	-0.00877																																1.36667	1.39
1.2101	5.511	1.21557	1.416	1.21688	0.1008	1.2099	6.096	1.21684	0.1547	1.21701	-0.0083																																1.36944	1.3898
1.21098	5.609	1.21656	1.431	1.21788	0.1009	1.21084	6.151	1.21784	0.1529	1.21801	-0.00744																																1.37222	1.3899
1.21185	5.707	1.21753	1.452	1.21888	0.1012	1.21178	6.204	1.21884	0.1495	1.21901	-0.00686																																1.375	1.39
1.21273	5.809	1.21852	1.467	1.21988	0.1015	1.21271	6.265	1.21984	0.1489	1.22001	-0.006																																1.37778	1.3901
1.21359	5.915	1.2195	1.488	1.22088	0.1017	1.21364	6.324	1.22085	0.1455	1.22101	-0.00547																																1.38056	1.3897
1.21445	6.03	1.22048	1.507	1.22188	0.1018	1.21456	6.388	1.22185	0.1433	1.22201	-0.00504																																1.38333	1.3902
1.2153	6.15	1.22146	1.523	1.22288	0.1019	1.21548	6.459	1.22285	0.1415	1.223	-0.00391																																1.38611	1.3899
1.21615	6.269	1.22245	1.54	1.22388	0.1021	1.2164	6.527	1.22386	0.1384	1.224	-0.00332																																1.38889	1.3898
1.217	6.392	1.22342	1.564	1.22488	0.1023	1.21731	6.61	1.22481	0.1842	1.225	-0.00271																																1.39167	1.3898
1.21782	6.532	1.2244	1.584	1.22588	0.1029	1.21822	6.687	1.22582	0.1744	1.226	-0.00166																																1.39444	1.3897
1.21866	6.658	1.22538	1.605	1.22688	0.1033	1.21912	6.77	1.22686	0.1347	1.227	-0.00129																																1.39722	1.3901
1.21949	6.796	1.22636	1.625	1.22788	0.1038	1.22002	6.856	1.22786	0.1353	1.228	-0.0003078																																1.4	1.3901
1.22031	6.938	1.22734	1.644	1.22888	0.104	1.22092	6.942	1.22886	0.1353	1.229	0.0005842																																1.40278	1.3903
1.22114	7.08	1.22832	1.668	1.22988	0.1043	1.22181	7.037	1.22986	0.135	1.23	0.00117																																1.40556	1.3903
1.22194	7.235	1.22929	1.69	1.23088	0.1047	1.2227	7.133	1.23086	0.1381	1.231	0.00212																																1.40833	1.3901
1.22275	7.389	1.23027	1.711	1.23188	0.1054	1.22358	7.231	1.23185	0.1393	1.232	0.00271																																1.41111	1.3898
1.22356	7.542	1.23125	1.735	1.23287	0.1061	1.22446	7.333	1.23285	0.143	1.233	0.00351																																1.41389	1.39
1.22436	7.699	1.23223	1.755	1.23387	0.1065	1.22534	7.443	1.23385	0.1473	1.234	0.0044																																1.41667	1.3898
1.22516	7.86	1.2332	1.78	1.23487	0.107	1.22621	7.551	1.23484	0.1516	1.23499	0.00529																																1.41944	1.3899
1.22595	8.025	1.23418	1.806	1.23587	0.1073	1.22708	7.662	1.23584	0.1578	1.23599	0.00627																																1.42222	1.3899
1.22675	8.186	1.23516	1.827	1.23687	0.1077	1.22795	7.775	1.23683	0.1624	1.23699	0.0072																																1.425	1.3898
1.22754	8.358	1.23613	1.855	1.23787	0.1082	1.22882	7.889	1.23782	0.1682	1.23799	0.0084																																1.42778	1.39
1.22832	8.528	1.2371	1.883	1.23887	0.1089	1.22967	8.012	1.23882	0.1759	1.23899	0.00972																																1.43056	1.3896
1.22911	8.7	1.23808	1.906	1.23987	0.1094	1.23054	8.126	1.23978	0.2122	1.23999	0.01113																																1.43333	1.3896
1.22989	8.871	1.23905	1.935	1.24087	0.1098	1.23139	8.252	1.24076	0.2294	1.24099	0.01301																																1.43611	1.3896
1.23067	9.05	1.24001	1.969	1.24187	0.1102	1.23224	8.381	1.24179	0.1984	1.24198	0.01458																																1.43889	1.3897
1.23145	9.227	1.24098	1.999	1.24287	0.1103	1.2331	8.507	1.24279	0.2018	1.24298	0.0163																																1.44167	1.3895
1.23222	9.408	1.24195	2.027	1.24387	0.1108	1.23394	8.643	1.24378	0.2107	1.24398	0.0183																																1.44444	1.3895
1.23299	9.59	1.24292	2.06	1.24487	0.1112	1.23479	8.769	1.24477	0.2175	1.24498	0.01975																																1.44722	1.3895
1.23375	9.781	1.24389	2.09	1.24587	0.1116	1.23564	8.901	1.24577	0.2248	1.24598	0.02171																																1.45	1.3897
1.23452	9.97	1.24486	2.121	1.24687	0.112	1.23648	9.037	1.24676	0.2341	1.24697	0.02353																																1.45278	1.3893
1.23528	10.16	1.24582	2.157	1.24787	0.112	1.23732	9.172	1.24775	0.2411	1.24797	0.02522																																1.45556	1.3897
1.23603	10.36	1.24679	2.19	1.24887	0.1124	1.23817	9.307	1.24874	0.2491	1.24897	0.02679																																1.45833	1.3897
1.23679	10.55	1.24776	2.224	1.24987	0.1131	1.23901	9.443	1.24973	0.2571	1.24997	0.02824																																1.46111	1.3891
1.23754	10.75	1.24872	2.26	1.25087	0.1128	1.23985	9.575	1.25072	0.2639	1.25097	0.0295																																1.46389	1.3894
1.23829	10.95	1.24968	2.3	1.25187	0.1135	1.24069	9.716	1.25171	0.2737	1.25197	0.03094																																1.46667	1.3895
1.23905	11.14	1.25064	2.335	1.25287	0.1137	1.24154	9.842	1.25271	0.2811	1.25296	0.03183																																1.46944	1.3893
1.23978	11.36	1.2516	2.377	1.25387	0.1139	1.24238	9.981	1.2537	0.2894	1.25396	0.03285																																1.47222	1.3892
1.24053	11.56	1.25256	2.419	1.25487	0.114	1.24322	10.12	1.25469	0.3002	1.25496	0.03377																																1.475	1.389
1.24126	11.77	1.25352	2.461	1.25587	0.1141	1.24407	10.25	1.25568	0.3076	1.25596	0.03448																																1.47778	1.3891
1.24201	11.97	1.25447	2.503	1.25686	0.1144	1.24493	10.37	1.25665	0.3356	1.25696	0.03509																																1.48056	1.3891
1.24275	12.18	1.25543	2.547	1.25786	0.1151	1.24577	10.51	1.25765	0.3343	1.25796	0.0358																																1.48333	1.3891
1.24349	12.39	1.25638	2.595	1.25886	0.1155	1.24662	10.64	1.25865	0.3377	1.25896	0.03614																																1.48611	1.389
1.24422	12.6	1.25733	2.642	1.25986	0.1159	1.24746	10.77	1.25963	0.3506	1.25996	0.03672																																1.48889	1.3892
1.24496	12.81	1.25829	2.689	1.26086	0.1162	1.24832	10.89	1.26062	0.3602	1.26096	0.03734																																1.49167	1.389
1.24567	13.04	1.25923	2.741	1.26186	0.1165	1.24917	11.02	1.26161	0.3709	1.26196	0.03765																																1.49444	1.3888
1.2464	13.26	1.26019	2.789	1.26286	0.1171	1.25002	11.15	1.2626	0.3832	1.26296	0.03783																																1.49722	1.389
1.24712	13.48	1.26113	2.842	1.26386	0.1177	1.25089	11.26	1.26359	0.3915	1.26396	0.03805																																1.5	1.3889
1.24785	13.7	1.26208	2.897	1.26486	0.1182	1.25175	11.38	1.26458	0.4035	1.26496	0.03839																																1.50278	1.3888
1.24856	13.93	1.26302	2.949	1.26586	0.1188	1.25263	11.49	1.26557	0.4152	1.26596	0.03866																																1.50556	1.3889
1.24928	14.15	1.26396	3.009	1.26686	0.1193	1.25351	11.59	1.26656	0.426	1.26696	0.03875																																1.50833	1.3887
1.24998	14.39	1.26491	3.066	1.26786	0.1199	1.25438	11.7	1.26754	0.4377	1.26796	0.03912																																1.51111	1.3891
1.2507	14.62	1.26584	3.129	1.26886	0.1204	1.25526	11.8	1.26853	0.4466	1.26896	0.0394																																1.51389	1.3889
1.25141	14.85	1.26678	3.19	1.26986	0.1209	1.25616	11.89	1.26952	0.4574	1.26996	0.03955																																1.51667	1.389
1.25209	15.1	1.26771	3.256	1.27086	0.1215	1.25707	11.97	1.27051	0.4694	1.27096	0.0398																																1.51944	1.3886
1.25278	15.35	1.26865	3.324	1.27186	0.1223	1.25797	12.05	1.2715	0.4786	1.27195	0.04008																																1.52222	1.3887
1.25349	15.58	1.26958	3.39	1.27285	0.1228	1.25888	12.13	1.27249	0.4912	1.27295	0.0402																																1.525	1.3886
1.25418	15.83	1.27051	3.462	1.27385	0.1232	1.2598	12.2	1.27348	0.501	1.27395	0.04106																																1.52778	1.3885
1.25486	16.09	1.27144	3.53	1.27485	0.1237	1.26073	12.26	1.27448	0.4937	1.27495	0.04134																																1.53056	1.3887
1.25555	16.33	1.27236	3.603	1.27585	0.1245	1.26166	12.32	1.27546	0.513	1.27595	0.04226																																1.53333	1.3888
1.25627	16.56	1.27329	3.675	1.27685	0.1253	1.26261	12.36	1.27644	0.533	1.27695	0.04272																																1.53611	1.3888
1.25694	16.82	1.27421	3.755	1.27785	0.1262	1.26357	12.4	1.27743	0.5444	1.27795	0.04358																																1.53889	1.3888
1.25762	17.08	1.27513	3.837	1.27885	0.127	1.26453	12.43	1.27842	0.5573	1.27895	0.04435																																1.54167	1.3888
1.25828	17.35	1.27604	3.92	1.27985	0.1274	1.26551	12.45	1.2794	0.5702	1.27995	0.04534																																1.54444	1.3888
1.25894	17.62	1.27696	4.007	1.28085	0.1288	1.26651	12.45	1.28039	0.581	1.28095	0.04623																																1.54722	1.3887
1.2596	17.89	1.27788	4.088	1.28185	0.129	1.26752	12.44	1.28138	0.5936	1.28195	0.04743																																1.55	1.3887
1.26026	18.16	1.27879	4.175	1.28285	0.1297	1.26854	12.42	1.28237	0.6044	1.28295	0.0486																																1.55278	1.3889
1.26094	18.42	1.27969	4.27	1.28385	0.1306	1.26958	12.39	1.28335	0.6182	1.28394	0.04992																																1.55556	1.3889
1.2616	18.69	1.28059	4.368	1.28485	0.1311	1.27065	12.33	1.28434	0.6293	1.28494	0.05096																																1.55833	1.3887
1.26225	18.97	1.2815	4.464	1.28584	0.1323	1.27173	12.26	1.28533	0.6425	1.28594	0.05189																																1.56111	1.3888
1.2629	19.25	1.2824	4.561	1.28684	0.133	1.27283	12.17	1.28631	0.6564	1.28694	0.05324																																1.56389	1.3888
1.26355	19.53	1.2833	4.663	1.28784	0.1337	1.27395	12.07	1.2873	0.6668	1.28794	0.05435																																1.56667	1.3889
1.26421	19.8	1.28419	4.766	1.28884	0.1347	1.2751	11.94	1.28829	0.6807	1.28894	0.05549																																1.56944	1.3886
1.26483	20.1	1.28508	4.877	1.28984	0.1359	1.27628	11.79	1.28927	0.6948	1.28994	0.05656																																1.57222	1.3887
1.26547	20.39	1.28597	4.984	1.29084	0.1369	1.27747	11.62	1.29026	0.7068	1.29094	0.05764																																1.575	1.3888
1.26611	20.68	1.28685	5.1	1.29184	0.1383	1.27871	11.42	1.29125	0.721	1.29193	0.05921																																1.57778	1.3883
1.26673	20.98	1.28774	5.213	1.29284	0.1393	1.27996	11.2	1.29223	0.7336	1.29293	0.06041																																1.58056	1.3887
1.26736	21.28	1.28862	5.33	1.29383	0.14	1.28125	10.95	1.29326	0.7096	1.29393	0.06115																																1.58333	1.3885
1.26798	21.58	1.2895	5.449	1.29483	0.1416	1.28258	10.67	1.29425	0.7182	1.29493	0.0629																																1.58611	1.3884
1.26858	21.9	1.29038	5.571	1.29583	0.1426	1.28393	10.37	1.2952	0.7668	1.29593	0.06404																																1.58889	1.3888
1.26921	22.2	1.29125	5.698	1.29683	0.1439	1.2853	10.05	1.29618	0.7828	1.29693	0.06527																																1.59167	1.3886
1.2698	22.52	1.29212	5.827	1.29783	0.1454	1.28672	9.692	1.29717	0.796	1.29793	0.06637																																1.59444	1.3884
1.2704	22.84	1.29299	5.959	1.29883	0.1464	1.28815	9.323	1.29816	0.8083	1.29892	0.06773																																1.59722	1.3886
1.27099	23.17	1.29385	6.095	1.29983	0.1479	1.2896	8.935	1.29914	0.8231	1.29992	0.06917																																1.6	1.3888
1.2716	23.48	1.29471	6.236	1.30082	0.1494	1.29106	8.538	1.30013	0.8314	1.30092	0.07059																																1.60278	1.3886
1.27221	23.79	1.29557	6.376	1.30182	0.1509	1.29253	8.135	1.30112	0.8443	1.30192	0.07203																																1.60556	1.3884
1.2728	24.12	1.29643	6.514	1.30282	0.1526	1.294	7.729	1.3021	0.8575	1.30292	0.0736																																1.60833	1.3884
1.27339	24.45	1.29728	6.66	1.30382	0.1541	1.29548	7.32	1.30309	0.8674	1.30391	0.07554																																1.61111	1.3886
1.27396	24.79	1.29812	6.816	1.30482	0.1558	1.29695	6.92	1.30408	0.8809	1.30491	0.07714																																1.61389	1.3885
1.27454	25.13	1.29897	6.964	1.30581	0.1575	1.29838	6.545	1.30507	0.8944	1.30591	0.07883																																1.61667	1.3886
1.27512	25.46	1.29981	7.121	1.30681	0.159	1.2998	6.185	1.30606	0.9046	1.30691	0.08086																																1.61944	1.3887
1.27572	25.78	1.30065	7.286	1.30781	0.1612	1.30118	5.856	1.30704	0.9187	1.30791	0.08298																																1.62222	1.3884
1.2763	26.12	1.30147	7.458	1.30881	0.1632	1.30255	5.542	1.30803	0.9283	1.3089	0.08523																																1.625	1.3886
1.27688	26.45	1.30231	7.62	1.30981	0.1649	1.30387	5.266	1.30902	0.9403	1.3099	0.08683																																1.62778	1.3888
1.27743	26.81	1.30314	7.788	1.3108	0.1671	1.30517	5.01	1.31001	0.9529	1.3109	0.08932																																1.63056	1.3885
1.278	27.16	1.30397	7.96	1.3118	0.169	1.30644	4.777	1.31099	0.9642	1.3119	0.09163																																1.63333	1.3885
1.27857	27.5	1.30479	8.136	1.3128	0.1712	1.30768	4.574	1.31198	0.9775	1.31289	0.09381																																1.63611	1.3881
1.27914	27.84	1.30561	8.317	1.31379	0.1735	1.30889	4.389	1.31297	0.9895	1.31389	0.09606																																1.63889	1.3884
1.27971	28.19	1.30643	8.493	1.31479	0.1763	1.31008	4.223	1.31398	0.9796	1.31489	0.09839																																1.64167	1.3889
1.28027	28.54	1.30724	8.681	1.31579	0.1789	1.31125	4.081	1.31498	0.9756	1.31589	0.1014																																1.64444	1.3886
1.28083	28.89	1.30805	8.866	1.31679	0.1808	1.3124	3.952	1.31593	1.025	1.31688	0.1037																																1.64722	1.3887
1.28139	29.24	1.30887	9.053	1.31778	0.1834	1.31353	3.842	1.31691	1.043	1.31788	0.1062																																1.65	1.3887
1.28197	29.58	1.30967	9.247	1.31878	0.1857	1.31464	3.743	1.31789	1.059	1.31888	0.1092																																1.65278	1.3885
1.28253	29.93	1.31046	9.451	1.31978	0.1891	1.31575	3.648	1.31888	1.072	1.31987	0.1116																																1.65556	1.3885
1.2831	30.27	1.31126	9.65	1.32077	0.192	1.31684	3.574	1.31986	1.09	1.32087	0.1146																																1.65833	1.3885
1.28364	30.64	1.31206	9.852	1.32177	0.1952	1.31792	3.503	1.32084	1.108	1.32187	0.1173																																1.66111	1.3884
1.28416	31.02	1.31285	10.06	1.32277	0.1987	1.31899	3.442	1.32183	1.124	1.32286	0.1201																																1.66389	1.3884
1.28472	31.37	1.31364	10.27	1.32376	0.2013	1.32005	3.393	1.3228	1.145	1.32386	0.123																																1.66667	1.3885
1.28529	31.72	1.31442	10.49	1.32476	0.2042	1.32111	3.34	1.32378	1.166	1.32486	0.126																																1.66944	1.3886
1.28582	32.09	1.3152	10.7	1.32575	0.2076	1.32216	3.303	1.32476	1.185	1.32586	0.1285																																1.67222	1.3884
1.28637	32.45	1.31598	10.92	1.32675	0.2113	1.32319	3.269	1.32574	1.209	1.32685	0.1313																																1.675	1.389
1.28691	32.82	1.31676	11.14	1.32775	0.2147	1.32423	3.236	1.32671	1.232	1.32785	0.1341																																1.67778	1.3887
1.28747	33.17	1.31752	11.38	1.32874	0.2182	1.32526	3.211	1.32769	1.256	1.32885	0.1367																																1.68056	1.3887
1.28801	33.54	1.31829	11.61	1.32974	0.2222	1.32629	3.186	1.32866	1.283	1.32984	0.1392																																1.68333	1.3883
1.28853	33.92	1.31905	11.84	1.33073	0.2257	1.32731	3.171	1.32963	1.315	1.33084	0.1423																																1.68611	1.3886
1.28906	34.3	1.31981	12.08	1.33173	0.2301	1.32832	3.159	1.3306	1.345	1.33184	0.1444																																1.68889	1.3885
1.28959	34.67	1.32058	12.31	1.33272	0.2339	1.32935	3.14	1.33157	1.372	1.33283	0.1471																																1.69167	1.3885
1.29013	35.04	1.32133	12.56	1.33372	0.2385	1.33036	3.131	1.33253	1.404	1.33383	0.1492																																1.69444	1.3883
1.29067	35.41	1.32207	12.81	1.33471	0.2434	1.33136	3.125	1.33349	1.443	1.33483	0.1514																																1.69722	1.3888
1.29118	35.8	1.32282	13.06	1.33571	0.2485	1.33237	3.119	1.33445	1.481	1.33583	0.1535																																1.7	1.3883
1.29173	36.16	1.32356	13.32	1.3367	0.2536	1.33337	3.116	1.33541	1.524	1.33682	0.1555																																1.70278	1.3882
1.29226	36.53	1.32431	13.57	1.33769	0.2586	1.33437	3.116	1.33636	1.571	1.33782	0.1573																																1.70556	1.3883
1.29279	36.91	1.32506	13.82	1.33869	0.2639	1.33537	3.116	1.33728	1.646	1.33882	0.1586																																1.70833	1.3885
1.29333	37.28	1.32576	14.11	1.33968	0.2705	1.33637	3.122	1.3382	1.727	1.33982	0.161																																1.71111	1.3884
1.29384	37.67	1.3265	14.37	1.34067	0.2759	1.33737	3.122	1.3391	1.821	1.34082	0.1625																																1.71389	1.3885
1.29437	38.04	1.32724	14.63	1.34167	0.2833	1.33836	3.131	1.33998	1.939	1.34182	0.1639																																1.71667	1.3886
1.2949	38.42	1.32796	14.91	1.34266	0.2903	1.33935	3.14	1.34082	2.084	1.34281	0.1655																																1.71944	1.3884
1.29537	38.84	1.32866	15.2	1.34365	0.2968	1.34033	3.15	1.34164	2.258	1.34381	0.1668																																1.72222	1.3883
1.29586	39.25	1.32937	15.49	1.34464	0.3057	1.34132	3.165	1.34243	2.461	1.34481	0.1687																																1.725	1.3886
1.29636	39.65	1.33009	15.77	1.34563	0.3146	1.34231	3.174	1.34319	2.694	1.34581	0.1696																																1.72778	1.3882
1.29689	40.02	1.3308	16.06	1.34662	0.3239	1.34329	3.186	1.34392	2.947	1.34681	0.1714																																1.73056	1.3884
1.29743	40.39	1.33149	16.36	1.3476	0.3349	1.34427	3.208	1.34462	3.239	1.3478	0.1733																																1.73333	1.3881
1.29797	40.76	1.3322	16.65	1.34859	0.3454	1.34526	3.217	1.34529	3.552	1.3488	0.1741																																1.73611	1.3884
1.29847	41.16	1.33291	16.94	1.34958	0.3565	1.34623	3.239	1.34593	3.9	1.3498	0.1762																																1.73889	1.3883
1.29898	41.55	1.33359	17.25	1.35056	0.3691	1.34721	3.257	1.34654	4.275	1.3508	0.178																																1.74167	1.3883
1.29948	41.95	1.3343	17.54	1.35155	0.382	1.34818	3.279	1.34713	4.666	1.3518	0.18																																1.74444	1.3885
1.3	42.33	1.33498	17.86	1.35253	0.3952	1.34916	3.303	1.34769	5.087	1.3528	0.1809																																1.74722	1.3883
1.3005	42.73	1.33568	18.16	1.35352	0.4103	1.35013	3.325	1.34823	5.53	1.35379	0.1827																																1.75	1.3882
1.30099	43.14	1.33634	18.49	1.3545	0.4263	1.35111	3.346	1.34874	5.992	1.35479	0.1852																																1.75278	1.3881
1.30143	43.59	1.33703	18.8	1.35548	0.4429	1.35207	3.38	1.34924	6.474	1.35579	0.1879																																1.75556	1.3881
1.30192	43.99	1.33772	19.11	1.35646	0.4595	1.35304	3.405	1.34972	6.976	1.35679	0.1907																																1.75833	1.3884
1.30244	44.38	1.33839	19.44	1.35744	0.4764	1.35401	3.429	1.35017	7.499	1.35778	0.1938																																1.76111	1.3883
1.3029	44.81	1.33906	19.76	1.35842	0.4949	1.35497	3.46	1.35061	8.037	1.35878	0.1975																																1.76389	1.3882
1.30341	45.2	1.33974	20.08	1.35939	0.5133	1.35594	3.488	1.35104	8.584	1.35977	0.2002																																1.76667	1.3882
1.30387	45.63	1.34039	20.43	1.36037	0.5339	1.3569	3.525	1.35142	9.175	1.36077	0.2045																																1.76944	1.3883
1.30435	46.05	1.34106	20.75	1.36134	0.5552	1.35787	3.549	1.35181	9.756	1.36177	0.2085																																1.77222	1.3884
1.30478	46.5	1.34172	21.09	1.36232	0.5749	1.35883	3.58	1.35222	10.33	1.36276	0.2119																																1.775	1.3883
1.30527	46.91	1.34237	21.44	1.3633	0.5961	1.35979	3.614	1.35258	10.94	1.36376	0.2168																																1.77778	1.3882
1.30574	47.33	1.34302	21.78	1.36427	0.6164	1.36076	3.642	1.35294	11.55	1.36475	0.2215																																1.78056	1.3881
1.30625	47.72	1.34367	22.13	1.36525	0.6379	1.36172	3.675	1.35328	12.18	1.36574	0.2267																																1.78333	1.3882
1.30667	48.19	1.34432	22.48	1.36622	0.6604	1.36268	3.709	1.35362	12.82	1.36674	0.2325																																1.78611	1.3882
1.30717	48.59	1.34494	22.85	1.36714	0.7271	1.36365	3.734	1.35395	13.46	1.36773	0.2374																																1.78889	1.388
1.30761	49.03	1.34559	23.2	1.36817	0.704	1.36461	3.768	1.35427	14.11	1.36873	0.2436																																1.79167	1.3882
1.3081	49.44	1.34621	23.58	1.36914	0.7271	1.36558	3.795	1.35459	14.76	1.36972	0.2488																																1.79444	1.3879
1.30865	49.8	1.34685	23.93	1.37011	0.7489	1.36656	3.817	1.3549	15.42	1.37071	0.2556																																1.79722	1.388
1.30907	50.26	1.34748	24.3	1.37109	0.7726	1.36753	3.842	1.35522	16.07	1.3717	0.2621																																1.8	1.3882
1.30957	50.66	1.3481	24.68	1.37206	0.7969	1.36851	3.86	1.35555	16.71	1.3727	0.2688																																1.80278	1.3879
1.31001	51.11	1.34873	25.04	1.37303	0.8178	1.36948	3.882	1.35588	17.36	1.37369	0.2759																																1.80556	1.3883
1.31042	51.58	1.34932	25.45	1.374	0.8431	1.37046	3.897	1.35622	17.99	1.37468	0.283																																1.80833	1.3881
1.31088	52.01	1.34994	25.83	1.37498	0.8664	1.37145	3.906	1.35657	18.61	1.37567	0.2903																																1.81111	1.3884
1.31131	52.47	1.35056	26.2	1.37595	0.8904	1.37244	3.915	1.35692	19.23	1.37666	0.2974																																1.81389	1.388
1.31178	52.89	1.35119	26.57	1.37692	0.9138	1.37344	3.915	1.3573	19.83	1.37766	0.306																																1.81667	1.3881
1.31222	53.34	1.35179	26.97	1.37789	0.9393	1.37444	3.918	1.35768	20.42	1.37865	0.3128																																1.81944	1.3879
1.31272	53.74	1.35237	27.38	1.37886	0.9652	1.37545	3.912	1.35808	21	1.37964	0.3208																																1.82222	1.3882
1.3132	54.15	1.35298	27.77	1.37983	0.9885	1.37646	3.9	1.3585	21.55	1.38063	0.3266																																1.825	1.3882
1.31354	54.68	1.35357	28.18	1.3808	1.016	1.37747	3.888	1.35892	22.11	1.38162	0.3356																																1.82778	1.3881
1.31401	55.1	1.35415	28.59	1.38177	1.041	1.37849	3.872	1.35934	22.66	1.38261	0.3433																																1.83056	1.388
1.31444	55.56	1.35473	29.01	1.38274	1.067	1.37952	3.845	1.3598	23.18	1.3836	0.3528																																1.83333	1.3881
1.31495	55.95	1.35534	29.4	1.38371	1.093	1.38055	3.82	1.36026	23.7	1.38459	0.3611																																1.83611	1.3883
1.31542	56.37	1.35592	29.81	1.38468	1.12	1.38159	3.789	1.36067	24.26	1.38558	0.3691																																1.83889	1.3883
1.31585	56.83	1.3565	30.23	1.38564	1.148	1.38263	3.752	1.36118	24.73	1.38658	0.3765																																1.84167	1.3879
1.3163	57.27	1.35706	30.66	1.38661	1.176	1.38367	3.719	1.3617	25.19	1.38757	0.3851																																1.84444	1.3878
1.31675	57.71	1.35763	31.09	1.38758	1.204	1.38472	3.675	1.3622	25.67	1.38856	0.3934																																1.84722	1.3882
1.31718	58.16	1.3582	31.52	1.38854	1.231	1.38577	3.632	1.36272	26.13	1.38955	0.4017																																1.85	1.388
1.31758	58.64	1.35877	31.94	1.38951	1.263	1.38682	3.589	1.36324	26.59	1.39054	0.4097																																1.85278	1.3882
1.31801	59.1	1.35933	32.38	1.39047	1.291	1.38788	3.543	1.36378	27.03	1.39153	0.4189																																1.85556	1.3883
1.31847	59.53	1.35989	32.81	1.39144	1.319	1.38892	3.503	1.36433	27.46	1.39252	0.4263																																1.85833	1.3879
1.31884	60.03	1.36043	33.27	1.3924	1.351	1.38998	3.457	1.36488	27.89	1.39351	0.4371																																1.86111	1.3882
1.31924	60.51	1.36102	33.68	1.39337	1.381	1.39103	3.414	1.36545	28.3	1.3945	0.4454																																1.86389	1.388
1.31968	60.96	1.3616	34.09	1.39433	1.412	1.39207	3.374	1.36603	28.71	1.39549	0.4509																																1.86667	1.3881
1.32008	61.44	1.36213	34.56	1.39529	1.447	1.39313	3.325	1.36662	29.1	1.39648	0.4592																																1.86944	1.3882
1.32055	61.86	1.36265	35.03	1.39626	1.476	1.39418	3.285	1.36721	29.49	1.39747	0.4694																																1.87222	1.3881
1.321	62.3	1.36323	35.45	1.39722	1.507	1.39522	3.245	1.3675	30.17	1.39846	0.477																																1.875	1.3882
1.3214	62.78	1.36377	35.91	1.39818	1.541	1.39627	3.202	1.36812	30.54	1.39945	0.4844																																1.87778	1.3881
1.32184	63.23	1.36429	36.38	1.39914	1.573	1.39732	3.165	1.36873	30.91	1.40045	0.486																																1.88056	1.3881
1.3222	63.74	1.36477	36.9	1.4001	1.606	1.39836	3.131	1.36938	31.25	1.40144	0.4958																																1.88333	1.3882
1.32263	64.19	1.36535	37.31	1.40106	1.638	1.3994	3.094	1.37002	31.59	1.40244	0.5013																																1.88611	1.3879
1.32303	64.67	1.36589	37.77	1.40202	1.677	1.40043	3.063	1.3707	31.9	1.40342	0.5133																																1.88889	1.3881
1.32347	65.12	1.3664	38.26	1.40299	1.704	1.40147	3.03	1.37138	32.2	1.40441	0.522																																1.89167	1.388
1.32382	65.64	1.36687	38.78	1.40394	1.741	1.40251	3.002	1.37206	32.51	1.4054	0.533																																1.89444	1.3881
1.32426	66.09	1.3674	39.25	1.4049	1.777	1.40353	2.977	1.37277	32.79	1.40639	0.5392																																1.89722	1.3877
1.32469	66.54	1.36792	39.72	1.40586	1.81	1.40457	2.95	1.37349	33.06	1.40739	0.5447																																1.9	1.388
1.32514	66.98	1.36848	40.16	1.40682	1.845	1.40559	2.931	1.37422	33.31	1.40838	0.5539																																1.90278	1.3882
1.32552	67.48	1.36893	40.7	1.40778	1.88	1.40662	2.907	1.37496	33.56	1.40937	0.5552																																1.90556	1.3881
1.32598	67.91	1.36945	41.18	1.40874	1.914	1.40765	2.882	1.37574	33.77	1.41036	0.5699																																1.90833	1.3879
1.32638	68.39	1.36999	41.64	1.40969	1.952	1.40867	2.864	1.37651	33.99	1.41135	0.5795																																1.91111	1.3881
1.32674	68.9	1.37047	42.15	1.41065	1.988	1.40969	2.842	1.37733	34.17	1.41234	0.585																																1.91389	1.3878
1.32715	69.37	1.37096	42.66	1.41161	2.024	1.41071	2.827	1.37816	34.33	1.41334	0.5872																																1.91667	1.3881
1.32751	69.88	1.37145	43.16	1.41256	2.063	1.41173	2.811	1.37897	34.51	1.41433	0.597																																1.91944	1.3883
1.32798	70.3	1.37195	43.66	1.41352	2.1	1.41275	2.796	1.37985	34.63	1.41532	0.6022																																1.92222	1.3879
1.32835	70.81	1.37245	44.15	1.41447	2.142	1.41376	2.784	1.38068	34.79	1.41631	0.6087																																1.925	1.388
1.32868	71.34	1.37296	44.64	1.41542	2.179	1.41477	2.771	1.38159	34.88	1.4173	0.6201																																1.92778	1.388
1.32908	71.82	1.37341	45.18	1.41638	2.219	1.41579	2.756	1.38246	35	1.41829	0.6271																																1.93056	1.388
1.32944	72.33	1.37394	45.65	1.41733	2.256	1.4168	2.75	1.3834	35.06	1.41929	0.6284																																1.93333	1.3879
1.32984	72.81	1.37438	46.2	1.41828	2.297	1.41781	2.74	1.38429	35.16	1.42029	0.6336																																1.93611	1.3879
1.33022	73.31	1.37483	46.75	1.41924	2.333	1.41882	2.728	1.38526	35.19	1.42128	0.6413																																1.93889	1.388
1.33067	73.75	1.37536	47.22	1.42019	2.374	1.41983	2.722	1.3862	35.25	1.42226	0.6573																																1.94167	1.3881
1.33109	74.21	1.37583	47.74	1.42115	2.413	1.42084	2.716	1.3872	35.25	1.42325	0.6637																																1.94444	1.3879
1.33145	74.72	1.37629	48.28	1.4221	2.455	1.42185	2.71	1.38817	35.28	1.42425	0.6628																																1.94722	1.388
1.3319	75.16	1.37672	48.84	1.42305	2.497	1.42285	2.707	1.3892	35.25	1.42523	0.6813																																1.95	1.3879
1.33227	75.66	1.37723	49.33	1.424	2.538	1.42385	2.704	1.39023	35.22	1.42623	0.685																																1.95278	1.3879
1.33265	76.16	1.37769	49.86	1.42495	2.581	1.42486	2.7	1.39126	35.19	1.42722	0.6923																																1.95556	1.3881
1.3331	76.6	1.37812	50.43	1.42591	2.617	1.42586	2.694	1.39237	35.09	1.42821	0.6988																																1.95833	1.3883
1.33342	77.14	1.37855	50.99	1.42685	2.662	1.42686	2.694	1.39343	35.03	1.42921	0.7013																																1.96111	1.388
1.33372	77.7	1.37907	51.47	1.42781	2.701	1.42787	2.688	1.39455	34.91	1.4302	0.7074																																1.96389	1.3879
1.33409	78.2	1.37949	52.04	1.42876	2.744	1.42887	2.685	1.39571	34.76	1.4312	0.7117																																1.96667	1.3879
1.33448	78.69	1.37995	52.58	1.42971	2.786	1.42987	2.688	1.39688	34.6	1.43219	0.7163																																1.96944	1.3878
1.33489	79.16	1.38037	53.15	1.43066	2.828	1.43086	2.694	1.39807	34.42	1.43318	0.7253																																1.97222	1.3877
1.33523	79.69	1.38084	53.68	1.4316	2.875	1.43187	2.688	1.3993	34.2	1.43418	0.7308																																1.975	1.388
1.3356	80.19	1.38123	54.28	1.43256	2.914	1.43287	2.688	1.40055	33.96	1.43517	0.7326																																1.97778	1.3879
1.33594	80.72	1.38172	54.79	1.4335	2.957	1.43387	2.685	1.40187	33.65	1.43617	0.7379																																1.98056	1.3878
1.33633	81.21	1.38212	55.38	1.43445	3.001	1.43488	2.682	1.40319	33.34	1.43717	0.7394																																1.98333	1.3881
1.3368	81.63	1.38255	55.95	1.43541	3.036	1.43587	2.685	1.40461	32.94	1.43815	0.7523																																1.98611	1.3879
1.3372	82.11	1.38302	56.47	1.43636	3.076	1.43687	2.685	1.40603	32.54	1.43916	0.7462																																1.98889	1.3878
1.3376	82.59	1.38339	57.1	1.43731	3.122	1.43787	2.688	1.40748	32.11	1.44015	0.7557																																1.99167	1.3877
1.33793	83.12	1.38384	57.64	1.43826	3.162	1.43887	2.685	1.40899	31.62	1.44114	0.7625																																1.99444	1.3878
1.33827	83.65	1.38429	58.19	1.43921	3.205	1.43988	2.682	1.4106	31.03	1.44214	0.7606																																1.99722	1.388
1.33863	84.16	1.38474	58.73	1.44016	3.245	1.44087	2.688	1.41227	30.39	1.44315	0.7566																																2	1.388
1.33899	84.67	1.38511	59.36	1.44111	3.294	1.44187	2.685	1.41401	29.68	1.44414	0.7588																																2.00278	1.3881
1.33934	85.19	1.3856	59.86	1.44206	3.337	1.44287	2.688	1.41582	28.91	1.44514	0.7603																																2.00556	1.3879
1.33973	85.68	1.38602	60.44	1.44301	3.377	1.44387	2.691	1.41772	28.05	1.44613	0.7717																																2.00833	1.3875
1.3401	86.18	1.38635	61.1	1.44396	3.42	1.44487	2.688	1.41968	27.13	1.44712	0.7788																																2.01111	1.3882
1.34041	86.73	1.38675	61.69	1.4449	3.469	1.44587	2.691	1.42171	26.14	1.44814	0.7674																																2.01389	1.3881
1.34076	87.25	1.38716	62.28	1.44586	3.506	1.44686	2.694	1.4238	25.1	1.44913	0.7757																																2.01667	1.3877
1.34114	87.75	1.38753	62.9	1.44681	3.549	1.44786	2.694	1.42592	24.02	1.45011	0.7859																																2.01944	1.3877
1.34152	88.24	1.38793	63.5	1.44775	3.599	1.44886	2.694	1.42811	22.88	1.45111	0.7935																																2.02222	1.388
1.34183	88.79	1.38831	64.11	1.4487	3.642	1.44986	2.694	1.43029	21.75	1.45211	0.7886																																2.025	1.3877
1.34223	89.27	1.38878	64.64	1.44964	3.688	1.45086	2.697	1.43251	20.58	1.45311	0.7923																																2.02778	1.3878
1.34261	89.77	1.38919	65.22	1.45059	3.728	1.45186	2.7	1.43474	19.41	1.4541	0.7948																																2.03056	1.3881
1.34291	90.33	1.38963	65.78	1.45154	3.771	1.45286	2.697	1.43693	18.27	1.45509	0.8068																																2.03333	1.3876
1.34323	90.87	1.39007	66.33	1.45249	3.817	1.45385	2.704	1.43908	17.16	1.4561	0.7991																																2.03611	1.3876
1.34355	91.41	1.39046	66.94	1.45343	3.863	1.45485	2.707	1.44117	16.12	1.45709	0.8031																																2.03889	1.3878
1.34394	91.9	1.39083	67.56	1.45439	3.9	1.45585	2.707	1.4432	15.13	1.45809	0.8058																																2.04167	1.3877
1.34432	92.4	1.39124	68.15	1.45534	3.946	1.45684	2.716	1.4451	14.27	1.45908	0.8129																																2.04444	1.3879
1.34469	92.9	1.39159	68.79	1.45628	3.995	1.45785	2.71	1.44694	13.47	1.46008	0.8135																																2.04722	1.3878
1.34513	93.35	1.39199	69.39	1.45722	4.048	1.45884	2.716	1.44871	12.73	1.46108	0.8141																																2.05	1.3875
1.34541	93.92	1.39233	70.04	1.45816	4.091	1.45983	2.722	1.45047	12	1.46208	0.8148																																2.05278	1.3875
1.34572	94.47	1.39273	70.63	1.45911	4.137	1.46083	2.722	1.45209	11.41	1.46308	0.8145																																2.05556	1.3877
1.34616	94.92	1.39311	71.25	1.46006	4.18	1.46183	2.722	1.45365	10.87	1.46408	0.8123																																2.05833	1.3878
1.34652	95.43	1.39346	71.89	1.461	4.226	1.46282	2.731	1.45518	10.36	1.46508	0.812																																2.06111	1.3876
1.34682	95.99	1.39386	72.49	1.46195	4.269	1.46382	2.728	1.45667	9.898	1.46607	0.8249																																2.06389	1.3877
1.34717	96.51	1.39424	73.1	1.4629	4.315	1.46482	2.731	1.45808	9.498	1.46707	0.8243																																2.06667	1.3879
1.34748	97.06	1.39459	73.75	1.46385	4.361	1.46582	2.728	1.45949	9.113	1.46806	0.8323																																2.06944	1.3873
1.3478	97.6	1.395	74.33	1.46479	4.411	1.46681	2.737	1.46084	8.772	1.46907	0.8237																																2.07222	1.3875
1.34808	98.18	1.3953	75.02	1.46574	4.448	1.46781	2.744	1.46216	8.471	1.47007	0.8277																																2.075	1.3876
1.34849	98.65	1.39566	75.66	1.46667	4.509	1.46881	2.74	1.46344	8.203	1.47107	0.8271																																2.07778	1.3875
1.3488	99.2	1.39601	76.3	1.46761	4.558	1.4698	2.75	1.46468	7.972	1.47207	0.8255																																2.08056	1.3877
1.3491	99.76	1.39646	76.85	1.46857	4.598	1.4708	2.753	1.46589	7.772	1.47307	0.8268																																2.08333	1.3877
1.34942	100.3	1.39682	77.48	1.46952	4.632	1.47179	2.759	1.46706	7.603	1.47407	0.8246																																2.08611	1.388
1.3498	100.8	1.39712	78.18	1.47046	4.684	1.47278	2.765	1.46822	7.453	1.47507	0.8292																																2.08889	1.3877
1.35017	101.3	1.39747	78.82	1.47141	4.727	1.47377	2.771	1.46936	7.317	1.47605	0.8446																																2.09167	1.3878
1.35042	101.9	1.39794	79.35	1.47236	4.774	1.47476	2.784	1.47048	7.206	1.47705	0.8449																																2.09444	1.3876
1.3508	102.4	1.39825	80.03	1.47331	4.817	1.47575	2.79	1.47158	7.111	1.47806	0.8363																																2.09722	1.3877
1.35104	103	1.39861	80.66	1.47425	4.866	1.47675	2.793	1.47267	7.022	1.47906	0.8341																																2.1	1.3876
1.35154	103.4	1.3989	81.37	1.47518	4.921	1.47773	2.805	1.47374	6.951	1.48007	0.8243																																2.10278	1.3877
1.35167	104.1	1.39927	81.99	1.47613	4.964	1.47872	2.814	1.47482	6.88	1.48106	0.8372																																2.10556	1.3874
1.35217	104.5	1.39958	82.68	1.47709	5.004	1.47972	2.82	1.47588	6.819	1.48206	0.8372																																2.10833	1.3873
1.35241	105.1	1.40005	83.2	1.47803	5.053	1.4807	2.839	1.47694	6.767	1.48305	0.8406																																2.11111	1.3874
1.35279	105.6	1.40029	83.95	1.47898	5.096	1.48168	2.854	1.47799	6.717	1.48406	0.8357																																2.11389	1.3874
1.35304	106.2	1.40057	84.67	1.47992	5.146	1.48267	2.86	1.47904	6.671	1.48506	0.8335																																2.11667	1.3876
1.35341	106.7	1.40105	85.18	1.48086	5.195	1.48365	2.876	1.48007	6.634	1.48606	0.8338																																2.11944	1.3877
1.35379	107.2	1.4014	85.83	1.48181	5.238	1.48465	2.879	1.48112	6.594	1.48706	0.8314																																2.12222	1.3875
1.35416	107.7	1.40172	86.5	1.48275	5.284	1.48563	2.897	1.48215	6.561	1.48805	0.8388																																2.125	1.3877
1.35441	108.3	1.40198	87.23	1.4837	5.33	1.48661	2.91	1.48318	6.53	1.48906	0.8326																																2.12778	1.3877
1.35466	108.9	1.4023	87.91	1.48464	5.383	1.4876	2.925	1.48422	6.499	1.49005	0.8406																																2.13056	1.3875
1.35516	109.3	1.40269	88.51	1.48558	5.429	1.48857	2.943	1.48524	6.478	1.49106	0.8335																																2.13333	1.3873
1.35553	109.8	1.40294	89.26	1.48654	5.466	1.48955	2.962	1.48627	6.447	1.49206	0.8311																																2.13611	1.3875
1.3559	110.3	1.40334	89.85	1.48749	5.506	1.49053	2.977	1.48728	6.438	1.49308	0.8206																																2.13889	1.3875
1.35615	110.9	1.40377	90.42	1.48843	5.561	1.49151	2.999	1.48828	6.438	1.49407	0.8277																																2.14167	1.3875
1.3564	111.5	1.40402	91.16	1.48938	5.598	1.4925	3.011	1.48933	6.388	1.49506	0.8317																																2.14444	1.3875
1.35665	112.1	1.40437	91.8	1.49032	5.65	1.49347	3.036	1.49035	6.367	1.49606	0.8351																																2.14722	1.3874
1.35702	112.6	1.40478	92.39	1.49127	5.69	1.49445	3.054	1.49137	6.354	1.49707	0.8255																																2.15	1.3872
1.3574	113.1	1.40504	93.12	1.49222	5.736	1.49541	3.082	1.49239	6.336	1.49808	0.8203																																2.15278	1.3873
1.35765	113.7	1.40532	93.84	1.49317	5.782	1.49638	3.106	1.49339	6.33	1.49906	0.8326																																2.15556	1.3875
1.35802	114.2	1.40552	94.63	1.49411	5.829	1.49736	3.128	1.4944	6.324	1.50007	0.8292																																2.15833	1.3873
1.35852	114.6	1.40585	95.29	1.49506	5.869	1.49832	3.159	1.4954	6.321	1.50106	0.8317																																2.16111	1.3873
1.35877	115.2	1.40642	95.72	1.49602	5.905	1.49929	3.19	1.49639	6.327	1.50207	0.8265																																2.16389	1.3873
1.35902	115.8	1.4068	96.33	1.49696	5.952	1.50026	3.214	1.49739	6.333	1.50307	0.8212																																2.16667	1.3874
1.35939	116.3	1.40699	97.14	1.49792	5.992	1.50123	3.242	1.49837	6.348	1.50406	0.8366																																2.16944	1.3877
1.35964	116.9	1.40725	97.87	1.49886	6.041	1.50218	3.279	1.49935	6.367	1.50506	0.8332																																2.17222	1.3871
1.36002	117.4	1.40758	98.53	1.49983	6.068	1.50315	3.309	1.50033	6.385	1.50605	0.8388																																2.175	1.3876
1.36026	118	1.40796	99.15	1.50077	6.115	1.50411	3.343	1.5013	6.416	1.50705	0.84																																2.17778	1.3873
1.36051	118.6	1.40826	99.84	1.50171	6.167	1.50507	3.38	1.50227	6.447	1.50805	0.8406																																2.18056	1.387
1.36076	119.2	1.40849	100.6	1.50267	6.204	1.50602	3.417	1.50322	6.49	1.50906	0.8332																																2.18333	1.3873
1.36114	119.7	1.40879	101.3	1.5036	6.259	1.50697	3.46	1.50417	6.542	1.51006	0.8338																																2.18611	1.3874
1.36151	120.2	1.40918	101.9	1.50457	6.29	1.50793	3.497	1.50512	6.594	1.51105	0.8428																																2.18889	1.3871
1.36176	120.8	1.40958	102.5	1.50551	6.339	1.50888	3.543	1.50605	6.659	1.51205	0.8421																																2.19167	1.3872
1.36213	121.3	1.40977	103.3	1.50646	6.382	1.50983	3.586	1.50697	6.73	1.51303	0.8575																																2.19444	1.3873
1.36251	121.8	1.41016	103.9	1.5074	6.434	1.51077	3.632	1.5079	6.804	1.51404	0.8523																																2.19722	1.3874
1.36288	122.3	1.41056	104.5	1.50835	6.474	1.51171	3.685	1.5088	6.893	1.51503	0.8572																																2.2	1.3873
1.363	123	1.41095	105.1	1.50929	6.524	1.51265	3.734	1.50971	6.982	1.51605	0.8434																																2.20278	1.3875
1.36338	123.5	1.41115	105.9	1.51024	6.564	1.51359	3.786	1.51061	7.08	1.51704	0.8554																																2.20556	1.3871
1.36375	124	1.41144	106.6	1.51119	6.607	1.51453	3.842	1.51149	7.191	1.51803	0.8584																																2.20833	1.3875
1.364	124.6	1.41184	107.2	1.51214	6.647	1.51546	3.9	1.51238	7.302	1.51903	0.8646																																2.21111	1.3874
1.36437	125.1	1.41213	107.9	1.51311	6.677	1.51638	3.965	1.51325	7.422	1.52003	0.8637																																2.21389	1.3874
1.36462	125.7	1.41242	108.6	1.51405	6.73	1.51731	4.029	1.51412	7.548	1.52103	0.8646																																2.21667	1.3871
1.365	126.2	1.41272	109.3	1.51499	6.779	1.51823	4.097	1.51496	7.705	1.52202	0.8674																																2.21944	1.3875
1.36525	126.8	1.41311	109.9	1.51594	6.822	1.51915	4.168	1.51581	7.846	1.52302	0.8661																																2.22222	1.3875
1.3655	127.4	1.4133	110.7	1.51689	6.865	1.52007	4.232	1.51668	7.966	1.52401	0.8784																																2.225	1.3873
1.36587	127.9	1.4136	111.4	1.51783	6.911	1.52099	4.3	1.51753	8.117	1.52501	0.8772																																2.22778	1.3874
1.36612	128.5	1.41379	112.2	1.51877	6.967	1.5219	4.38	1.51837	8.271	1.52601	0.8769																																2.23056	1.3873
1.36649	129	1.41418	112.8	1.51972	7.007	1.52282	4.454	1.5192	8.428	1.52701	0.8824																																2.23333	1.3871
1.36674	129.6	1.41448	113.5	1.52065	7.068	1.52372	4.54	1.52003	8.591	1.52801	0.8744																																2.23611	1.3872
1.36699	130.2	1.41497	114	1.52159	7.111	1.52461	4.629	1.52086	8.754	1.529	0.8858																																2.23889	1.3878
1.36724	130.8	1.41507	114.9	1.52253	7.166	1.52552	4.712	1.52169	8.92	1.53002	0.8677																																2.24167	1.3873
1.36774	131.2	1.41556	115.4	1.52349	7.203	1.52642	4.798	1.52251	9.089	1.531	0.8849																																2.24444	1.3873
1.36799	131.8	1.41575	116.2	1.52443	7.25	1.52732	4.884	1.52334	9.252	1.53199	0.8926																																2.24722	1.3875
1.36824	132.4	1.41605	116.9	1.52536	7.308	1.5282	4.983	1.52416	9.421	1.533	0.8861																																2.25	1.3875
1.36861	132.9	1.41634	117.6	1.52633	7.339	1.52909	5.081	1.52499	9.587	1.534	0.8898																																2.25278	1.3876
1.36886	133.5	1.41653	118.4	1.52726	7.391	1.52996	5.192	1.52582	9.753	1.53499	0.8923																																2.25556	1.3876
1.36923	134	1.41683	119.1	1.5282	7.449	1.53083	5.299	1.52665	9.913	1.53599	0.9003																																2.25833	1.3874
1.36961	134.5	1.41742	119.5	1.52914	7.499	1.53171	5.407	1.5275	10.06	1.53699	0.8981																																2.26111	1.3876
1.36998	135	1.41772	120.2	1.5301	7.529	1.53258	5.518	1.52834	10.21	1.53797	0.9095																																2.26389	1.3874
1.37023	135.6	1.41781	121.1	1.53103	7.585	1.53344	5.635	1.52918	10.36	1.53897	0.9166																																2.26667	1.3874
1.37048	136.2	1.41831	121.6	1.53197	7.637	1.53431	5.749	1.53005	10.49	1.53996	0.9224																																2.26944	1.3873
1.37085	136.7	1.4185	122.4	1.53295	7.659	1.53516	5.878	1.53092	10.61	1.54096	0.9206																																2.27222	1.3874
1.3711	137.3	1.41869	123.2	1.5339	7.696	1.53601	6.007	1.53179	10.74	1.54196	0.923																																2.275	1.3875
1.37135	137.9	1.41898	123.9	1.53484	7.748	1.53685	6.139	1.53268	10.84	1.54296	0.919																																2.27778	1.3878
1.37172	138.4	1.41948	124.4	1.53578	7.797	1.5377	6.275	1.53357	10.95	1.54396	0.9264																																2.28056	1.3875
1.37197	139	1.41988	125	1.53673	7.846	1.53854	6.41	1.53447	11.04	1.54496	0.9267																																2.28333	1.3874
1.3721	139.7	1.42017	125.7	1.53765	7.908	1.53938	6.548	1.53539	11.12	1.54594	0.9366																																2.28611	1.3875
1.37247	140.2	1.42056	126.3	1.53862	7.935	1.5402	6.699	1.53632	11.19	1.54694	0.9412																																2.28889	1.3877
1.37272	140.8	1.42076	127.1	1.53954	8.003	1.54102	6.856	1.53726	11.25	1.54793	0.9467																																2.29167	1.3876
1.37309	141.3	1.42095	127.9	1.54048	8.055	1.54184	7.01	1.53819	11.31	1.54892	0.955																																2.29444	1.3874
1.37334	141.9	1.42124	128.6	1.54144	8.086	1.54265	7.176	1.53914	11.36	1.54992	0.9612																																2.29722	1.3876
1.37372	142.4	1.42154	129.3	1.54241	8.117	1.54346	7.336	1.54011	11.39	1.55092	0.9593																																2.3	1.3876
1.37396	143	1.42183	130	1.54334	8.175	1.54426	7.511	1.54109	11.41	1.55192	0.9553																																2.30278	1.3876
1.37421	143.6	1.42233	130.5	1.54428	8.221	1.54506	7.68	1.54208	11.42	1.55292	0.9624																																2.30556	1.3874
1.37446	144.2	1.42272	131.1	1.54525	8.249	1.54585	7.862	1.54305	11.45	1.55391	0.963																																2.30833	1.3871
1.37484	144.7	1.42301	131.8	1.5462	8.295	1.54663	8.049	1.54403	11.47	1.5549	0.9799																																2.31111	1.3875
1.37508	145.3	1.42321	132.6	1.54715	8.332	1.54742	8.231	1.54503	11.47	1.55589	0.9812																																2.31389	1.3875
1.37546	145.8	1.4236	133.2	1.54808	8.391	1.54819	8.428	1.54604	11.46	1.5569	0.9802																																2.31667	1.3877
1.37571	146.4	1.424	133.8	1.54902	8.446	1.54897	8.621	1.54704	11.46	1.55789	0.9873																																2.31944	1.3873
1.37596	147	1.42419	134.6	1.54995	8.501	1.54974	8.818	1.54805	11.45	1.55889	0.9864																																2.32222	1.3878
1.3762	147.6	1.42418	135.6	1.55093	8.52	1.55049	9.03	1.54906	11.44	1.55988	0.9935																																2.325	1.3879
1.37645	148.2	1.42447	136.3	1.55188	8.56	1.55124	9.246	1.55006	11.44	1.56088	0.9935																																2.32778	1.3877
1.3767	148.8	1.42477	137	1.55282	8.609	1.55199	9.461	1.55107	11.43	1.56188	0.9962																																2.33056	1.3877
1.37695	149.4	1.42516	137.6	1.55377	8.658	1.55273	9.682	1.55208	11.42	1.56286	1.009																																2.33333	1.3877
1.37733	149.9	1.42556	138.2	1.55473	8.692	1.55347	9.907	1.55309	11.41	1.56387	1.007																																2.33611	1.3873
1.37757	150.5	1.42605	138.7	1.55569	8.723	1.5542	10.14	1.5541	11.4	1.56485	1.021																																2.33889	1.3876
1.37782	151.1	1.42624	139.5	1.55664	8.769	1.55492	10.38	1.55509	11.41	1.56585	1.023																																2.34167	1.3877
1.3782	151.6	1.42613	140.6	1.55759	8.806	1.55564	10.62	1.55609	11.41	1.56684	1.033																																2.34444	1.3876
1.37857	152.1	1.42653	141.2	1.55854	8.846	1.55635	10.87	1.55709	11.41	1.56784	1.032																																2.34722	1.3877
1.37869	152.8	1.42702	141.7	1.5595	8.88	1.55707	11.11	1.55808	11.42	1.56883	1.038																																2.35	1.3879
1.37907	153.3	1.42742	142.3	1.56044	8.932	1.55778	11.36	1.55906	11.44	1.56982	1.051																																2.35278	1.3876
1.37944	153.8	1.42771	143	1.56139	8.975	1.55847	11.62	1.56005	11.45	1.57081	1.059																																2.35556	1.3875
1.37969	154.4	1.42791	143.8	1.56231	9.04	1.55917	11.88	1.56101	11.48	1.5718	1.067																																2.35833	1.3878
1.38007	154.9	1.4281	144.6	1.56331	9.046	1.55985	12.16	1.56199	11.5	1.57279	1.076																																2.36111	1.3878
1.38031	155.5	1.42839	145.3	1.56425	9.092	1.56052	12.44	1.56295	11.54	1.57377	1.093																																2.36389	1.3879
1.38056	156.1	1.42899	145.7	1.56522	9.116	1.56121	12.71	1.56391	11.58	1.57476	1.101																																2.36667	1.3875
1.38081	156.7	1.42918	146.5	1.56619	9.147	1.56187	13	1.56487	11.62	1.57575	1.111																																2.36944	1.3876
1.38106	157.3	1.42937	147.3	1.56714	9.184	1.56254	13.28	1.56582	11.67	1.57673	1.13																																2.37222	1.3876
1.38143	157.8	1.42987	147.8	1.56811	9.215	1.56322	13.56	1.56676	11.72	1.57772	1.137																																2.375	1.388
1.38168	158.4	1.43006	148.6	1.56907	9.243	1.56386	13.87	1.5677	11.78	1.5787	1.157																																2.37778	1.3876
1.38193	159	1.43026	149.4	1.57004	9.27	1.56449	14.18	1.56863	11.85	1.57969	1.164																																2.38056	1.3879
1.38231	159.5	1.43095	149.7	1.57098	9.326	1.56515	14.48	1.5696	11.88	1.58066	1.192																																2.38333	1.3881
1.38255	160.1	1.43115	150.5	1.5719	9.39	1.56578	14.79	1.5705	11.97	1.58164	1.207																																2.38611	1.3878
1.38293	160.6	1.43134	151.3	1.57284	9.443	1.56642	15.1	1.57142	12.05	1.58263	1.218																																2.38889	1.3878
1.38305	161.3	1.43173	151.9	1.57383	9.452	1.56705	15.42	1.57234	12.13	1.5836	1.24																																2.39167	1.3877
1.3833	161.9	1.43213	152.5	1.57476	9.507	1.56767	15.75	1.57324	12.22	1.58458	1.26																																2.39444	1.3878
1.38368	162.4	1.43242	153.2	1.57569	9.569	1.56828	16.08	1.57415	12.31	1.58556	1.282																																2.39722	1.3876
1.38392	163	1.43251	154.1	1.57667	9.584	1.56888	16.43	1.57505	12.4	1.58653	1.301																																2.4	1.3878
1.3843	163.5	1.43301	154.6	1.57761	9.636	1.56949	16.76	1.57596	12.49	1.5875	1.329																																2.40278	1.388
1.38442	164.2	1.4334	155.2	1.57854	9.692	1.5701	17.1	1.57687	12.58	1.58849	1.341																																2.40556	1.3879
1.38467	164.8	1.4338	155.8	1.57953	9.701	1.57071	17.43	1.57776	12.68	1.58946	1.369																																2.40833	1.3878
1.38492	165.4	1.43419	156.4	1.58048	9.75	1.57129	17.79	1.57867	12.77	1.59043	1.397																																2.41111	1.3878
1.38529	165.9	1.43449	157.1	1.58142	9.799	1.57186	18.16	1.57955	12.88	1.5914	1.419																																2.41389	1.3879
1.38554	166.5	1.43468	157.9	1.58237	9.836	1.57244	18.52	1.58045	12.98	1.59236	1.454																																2.41667	1.388
1.38579	167.1	1.43487	158.7	1.58333	9.873	1.57301	18.89	1.58133	13.09	1.59333	1.481																																2.41944	1.388
1.38604	167.7	1.43517	159.4	1.58427	9.922	1.57359	19.25	1.58222	13.2	1.59431	1.502																																2.42222	1.3878
1.38629	168.3	1.43556	160	1.58524	9.95	1.57416	19.62	1.5831	13.31	1.59527	1.536																																2.425	1.3879
1.38666	168.8	1.43585	160.7	1.58621	9.978	1.57472	20	1.58399	13.42	1.59625	1.557																																2.42778	1.3878
1.38691	169.4	1.43635	161.2	1.58716	10.02	1.57528	20.38	1.58486	13.54	1.59721	1.592																																2.43056	1.3881
1.38703	170.1	1.43644	162.1	1.5881	10.07	1.57585	20.75	1.58574	13.66	1.59817	1.628																																2.43333	1.3879
1.38741	170.6	1.43643	163.1	1.58907	10.09	1.5764	21.13	1.58661	13.78	1.59912	1.664																																2.43611	1.3881
1.38778	171.1	1.43703	163.5	1.59007	10.09	1.57694	21.53	1.58748	13.91	1.60009	1.698																																2.43889	1.3876
1.38791	171.8	1.43732	164.2	1.59101	10.14	1.57746	21.94	1.58835	14.03	1.60104	1.738																																2.44167	1.3881
1.38828	172.3	1.43762	164.9	1.59198	10.17	1.578	22.34	1.58921	14.17	1.602	1.777																																2.44444	1.3879
1.38853	172.9	1.43791	165.6	1.59293	10.21	1.57851	22.76	1.59007	14.3	1.60295	1.823																																2.44722	1.3879
1.38878	173.5	1.438	166.5	1.59386	10.27	1.57904	23.16	1.59091	14.45	1.60391	1.857																																2.45	1.388
1.38915	174	1.43809	167.4	1.59484	10.29	1.57956	23.57	1.59176	14.6	1.60487	1.888																																2.45278	1.3879
1.3894	174.6	1.43819	168.3	1.5958	10.32	1.5801	23.97	1.59261	14.74	1.60581	1.942																																2.45556	1.3879
1.38965	175.2	1.43838	169.1	1.59674	10.37	1.58061	24.39	1.59345	14.89	1.60676	1.989																																2.45833	1.3877
1.3899	175.8	1.43867	169.8	1.59772	10.39	1.58116	24.78	1.59429	15.05	1.60771	2.035																																2.46111	1.3877
1.39015	176.4	1.43907	170.4	1.59867	10.43	1.58163	25.23	1.59513	15.2	1.60867	2.071																																2.46389	1.388
1.3904	177	1.43966	170.8	1.59965	10.45	1.58213	25.66	1.59594	15.38	1.60962	2.109																																2.46667	1.3877
1.39064	177.6	1.43996	171.5	1.60057	10.52	1.58264	26.08	1.59677	15.55	1.61055	2.172																																2.46944	1.3882
1.39089	178.2	1.44025	172.2	1.60154	10.54	1.58313	26.52	1.59759	15.72	1.61149	2.223																																2.47222	1.3882
1.39127	178.7	1.44075	172.7	1.60251	10.57	1.58365	26.93	1.5984	15.9	1.61242	2.291																																2.475	1.3879
1.39164	179.2	1.44074	173.7	1.60345	10.62	1.58413	27.38	1.5992	16.09	1.61336	2.345																																2.47778	1.388
1.39189	179.8	1.44083	174.6	1.60441	10.65	1.58461	27.83	1.6	16.28	1.61429	2.404																																2.48056	1.3883
1.39214	180.4	1.44132	175.1	1.60535	10.7	1.58508	28.28	1.60079	16.48	1.61523	2.458																																2.48333	1.388
1.39226	181.1	1.44172	175.7	1.60635	10.7	1.58555	28.74	1.60159	16.68	1.61615	2.531																																2.48611	1.3885
1.39264	181.6	1.44201	176.4	1.60731	10.74	1.586	29.21	1.60237	16.89	1.61708	2.592																																2.48889	1.3881
1.39289	182.2	1.44231	177.1	1.60827	10.77	1.58648	29.66	1.60315	17.1	1.61801	2.652																																2.49167	1.388
1.39326	182.7	1.4427	177.7	1.60923	10.8	1.58659	30.42	1.60393	17.31	1.61892	2.73																																2.49444	1.388
1.39351	183.3	1.4432	178.2	1.61015	10.87	1.58702	30.91	1.60467	17.56	1.61984	2.8																																2.49722	1.388
1.39388	183.8	1.44359	178.8	1.61114	10.88	1.58749	31.37	1.60535	17.86	1.62077	2.863																																2.5	1.3878
1.39413	184.4	1.44409	179.3	1.61209	10.92	1.58795	31.83	1.60612	18.08	1.6217	2.931																																2.50278	1.3879
1.39425	185.1	1.44428	180.1	1.61305	10.96	1.58837	32.33	1.60687	18.32	1.62264	2.983																																2.50556	1.388
1.39463	185.6	1.44447	180.9	1.61399	11.01	1.58883	32.79	1.60763	18.55	1.62355	3.057																																2.50833	1.3882
1.39475	186.3	1.44456	181.8	1.61496	11.03	1.58926	33.28	1.60837	18.8	1.62445	3.15																																2.51111	1.3884
1.395	186.9	1.44455	182.8	1.61594	11.05	1.58973	33.74	1.6091	19.06	1.62535	3.242																																2.51389	1.3879
1.39512	187.6	1.44475	183.6	1.61688	11.1	1.59019	34.2	1.60976	19.39	1.62624	3.334																																2.51667	1.3882
1.3955	188.1	1.44544	183.9	1.61784	11.13	1.59062	34.69	1.61046	19.67	1.62715	3.42																																2.51944	1.388
1.39575	188.7	1.44564	184.7	1.6188	11.17	1.59104	35.19	1.6112	19.92	1.62805	3.506																																2.52222	1.3879
1.396	189.3	1.44573	185.6	1.6198	11.17	1.59147	35.68	1.61193	20.18	1.62894	3.599																																2.525	1.3882
1.39625	189.9	1.44592	186.4	1.62073	11.23	1.5919	36.17	1.61265	20.45	1.62985	3.685																																2.52778	1.3882
1.39649	190.5	1.44622	187.1	1.62171	11.24	1.59233	36.66	1.61336	20.73	1.63074	3.78																																2.53056	1.3881
1.39674	191.1	1.44671	187.6	1.62266	11.29	1.59271	37.19	1.61407	21.01	1.63164	3.872																																2.53333	1.388
1.39699	191.7	1.44711	188.2	1.62362	11.32	1.59314	37.68	1.61474	21.32	1.63251	3.983																																2.53611	1.388
1.39712	192.4	1.4472	189.1	1.62456	11.37	1.59354	38.2	1.61544	21.61	1.63339	4.091																																2.53889	1.388
1.39761	192.8	1.44759	189.7	1.62553	11.4	1.5939	38.75	1.61614	21.9	1.63428	4.189																																2.54167	1.3882
1.39799	193.3	1.44779	190.5	1.62653	11.4	1.59431	39.25	1.61683	22.19	1.63516	4.291																																2.54444	1.3882
1.39811	194	1.44828	191	1.62748	11.44	1.59471	39.77	1.61751	22.5	1.63605	4.389																																2.54722	1.3881
1.39824	194.7	1.44878	191.5	1.62838	11.52	1.59514	40.26	1.61819	22.81	1.6369	4.524																																2.55	1.3883
1.39861	195.2	1.44907	192.2	1.62936	11.54	1.59553	40.78	1.61883	23.15	1.63777	4.644																																2.55278	1.3881
1.39886	195.8	1.44946	192.8	1.63032	11.57	1.59592	41.31	1.6195	23.47	1.63863	4.761																																2.55556	1.3884
1.39911	196.4	1.44976	193.5	1.63127	11.62	1.59631	41.83	1.62017	23.78	1.6395	4.881																																2.55833	1.3881
1.39948	196.9	1.44965	194.6	1.63221	11.67	1.5967	42.35	1.62088	24.06	1.64035	5.01																																2.56111	1.3884
1.3996	197.6	1.44994	195.3	1.63322	11.66	1.59709	42.88	1.62155	24.38	1.6412	5.146																																2.56389	1.3882
1.39998	198.1	1.45024	196	1.63416	11.71	1.59752	43.37	1.62218	24.73	1.64206	5.269																																2.56667	1.3882
1.40023	198.7	1.45053	196.7	1.63509	11.77	1.59788	43.92	1.62284	25.06	1.64292	5.398																																2.56944	1.388
1.40048	199.3	1.45082	197.4	1.63604	11.81	1.59823	44.48	1.62347	25.41	1.64375	5.542																																2.57222	1.3882
1.40073	199.9	1.45102	198.2	1.63703	11.82	1.59862	45	1.62412	25.75	1.64459	5.684																																2.575	1.3881
1.4011	200.4	1.45121	199	1.63798	11.86	1.59898	45.55	1.62475	26.1	1.64543	5.832																																2.57778	1.3882
1.40135	201	1.4516	199.6	1.63899	11.85	1.59937	46.07	1.62539	26.45	1.64626	5.982																																2.58056	1.3883
1.40172	201.5	1.452	200.2	1.6399	11.93	1.59976	46.6	1.62602	26.8	1.64708	6.142																																2.58333	1.388
1.40197	202.1	1.45209	201.1	1.64086	11.96	1.60015	47.12	1.62662	27.18	1.6479	6.302																																2.58611	1.3882
1.40222	202.7	1.45238	201.8	1.64182	12	1.60055	47.64	1.62725	27.54	1.64872	6.462																																2.58889	1.3885
1.40247	203.3	1.45258	202.6	1.64279	12.02	1.6009	48.2	1.62782	27.95	1.64953	6.625																																2.59167	1.3885
1.40272	203.9	1.45297	203.2	1.64373	12.07	1.60125	48.75	1.62844	28.31	1.65035	6.788																																2.59444	1.3883
1.40309	204.4	1.45347	203.7	1.64471	12.09	1.60161	49.3	1.62906	28.68	1.65113	6.982																																2.59722	1.3881
1.40321	205.1	1.45336	204.8	1.64565	12.14	1.602	49.83	1.62967	29.05	1.65194	7.148																																2.6	1.3883
1.40346	205.7	1.45375	205.4	1.64663	12.16	1.60236	50.38	1.63028	29.43	1.65278	7.29																																2.60278	1.3883
1.40371	206.3	1.45415	206	1.64759	12.19	1.60275	50.9	1.63053	30.14	1.65359	7.459																																2.60556	1.3882
1.40409	206.8	1.45474	206.4	1.64856	12.22	1.60307	51.49	1.63112	30.54	1.65435	7.671																																2.60833	1.3885
1.40408	207.6	1.45504	207.1	1.64951	12.26	1.60343	52.04	1.63173	30.91	1.65514	7.862																																2.61111	1.3881
1.40433	208.2	1.45543	207.7	1.65049	12.28	1.60377	52.6	1.63234	31.28	1.65594	8.04																																2.61389	1.3884
1.40458	208.8	1.45552	208.6	1.65145	12.31	1.60417	53.12	1.63293	31.68	1.65672	8.234																																2.61667	1.3885
1.40483	209.4	1.45592	209.2	1.65241	12.34	1.60453	53.67	1.63351	32.08	1.65747	8.458																																2.61944	1.3883
1.40508	210	1.45621	209.9	1.65337	12.38	1.60484	54.26	1.63409	32.48	1.65823	8.671																																2.62222	1.3882
1.40545	210.5	1.4564	210.7	1.65431	12.43	1.6052	54.81	1.63467	32.88	1.65901	8.867																																2.625	1.3883
1.4057	211.1	1.4565	211.6	1.65525	12.48	1.6056	55.33	1.63522	33.31	1.65977	9.08																																2.62778	1.388
1.40595	211.7	1.45679	212.3	1.65623	12.5	1.60584	55.98	1.63581	33.71	1.66052	9.301																																2.63056	1.3883
1.40633	212.2	1.45728	212.8	1.65719	12.53	1.60623	56.5	1.63639	34.11	1.66126	9.529																																2.63333	1.3882
1.40657	212.8	1.45758	213.5	1.65811	12.6	1.60655	57.09	1.63697	34.51	1.66202	9.747																																2.63611	1.3877
1.40682	213.4	1.45787	214.2	1.65906	12.64	1.60691	57.64	1.63752	34.94	1.66274	9.987																																2.63889	1.3882
1.40707	214	1.45847	214.6	1.65998	12.71	1.60727	58.19	1.63811	35.34	1.66348	10.22																																2.64167	1.3883
1.4072	214.7	1.45856	215.5	1.66093	12.75	1.60762	58.75	1.63869	35.74	1.66422	10.45																																2.64444	1.3883
1.40744	215.3	1.45865	216.4	1.66191	12.77	1.60794	59.33	1.63924	36.17	1.66496	10.68																																2.64722	1.388
1.40769	215.9	1.45915	216.9	1.66287	12.8	1.60822	59.95	1.63982	36.57	1.66568	10.93																																2.65	1.3882
1.40807	216.4	1.45964	217.4	1.66382	12.84	1.60861	60.47	1.64037	37	1.66642	11.16																																2.65278	1.3878
1.40819	217.1	1.45974	218.3	1.66475	12.9	1.60894	61.05	1.64095	37.4	1.66716	11.39																																2.65556	1.3884
1.40844	217.7	1.46013	218.9	1.66568	12.96	1.60929	61.61	1.64151	37.83	1.66787	11.65																																2.65833	1.3882
1.40856	218.4	1.46052	219.5	1.66665	12.99	1.60958	62.22	1.64206	38.26	1.66859	11.9																																2.66111	1.3881
1.40881	219	1.46072	220.3	1.66762	13.01	1.60989	62.81	1.64255	38.75	1.66926	12.19																																2.66389	1.3885
1.40906	219.6	1.46091	221.1	1.66857	13.05	1.61025	63.36	1.6428	39.46	1.66997	12.45																																2.66667	1.3884
1.40943	220.1	1.4613	221.7	1.66953	13.09	1.61057	63.94	1.64332	39.92	1.67066	12.72																																2.66944	1.3883
1.40968	220.7	1.4616	222.4	1.67046	13.15	1.61082	64.59	1.64387	40.35	1.67135	13																																2.67222	1.3883
1.40993	221.3	1.46189	223.1	1.67146	13.15	1.61114	65.17	1.64446	40.75	1.67204	13.27																																2.675	1.3881
1.41018	221.9	1.46198	224	1.6724	13.2	1.61153	65.7	1.64498	41.21	1.67273	13.55																																2.67778	1.3884
1.4103	222.6	1.46208	224.9	1.67337	13.22	1.61189	66.25	1.64545	41.71	1.6734	13.84																																2.68056	1.388
1.41043	223.3	1.46247	225.5	1.67434	13.25	1.61228	66.77	1.64604	42.11	1.67408	14.13																																2.68333	1.3885
1.4108	223.8	1.46317	225.8	1.67533	13.26	1.61252	67.42	1.64656	42.57	1.67476	14.41																																2.68611	1.3882
1.41118	224.3	1.46296	227	1.67622	13.35	1.61285	68	1.64711	43	1.67541	14.72																																2.68889	1.3882
1.41143	224.9	1.46315	227.8	1.67721	13.36	1.6132	68.56	1.64763	43.46	1.67597	15.11																																2.69167	1.3886
1.4118	225.4	1.46375	228.2	1.67814	13.42	1.61349	69.17	1.64818	43.89	1.67666	15.39																																2.69444	1.3883
1.41192	226.1	1.46424	228.7	1.67908	13.47	1.61373	69.82	1.64873	44.32	1.67731	15.7																																2.69722	1.3885
1.41217	226.7	1.46443	229.5	1.68005	13.49	1.61409	70.37	1.64928	44.75	1.67796	16.01																																2.7	1.3883
1.41242	227.3	1.46453	230.4	1.68098	13.55	1.61437	70.99	1.64983	45.18	1.6786	16.33																																2.70278	1.3884
1.41279	227.8	1.46472	231.2	1.68195	13.58	1.61466	71.6	1.65035	45.64	1.67922	16.66																																2.70556	1.3882
1.41304	228.4	1.46491	232	1.6829	13.62	1.61497	72.19	1.6509	46.07	1.67984	17																																2.70833	1.3883
1.41329	229	1.46531	232.6	1.68383	13.68	1.61533	72.74	1.65144	46.51	1.68048	17.32																																2.71111	1.3883
1.41367	229.5	1.4657	233.2	1.68475	13.75	1.61564	73.33	1.6519	47.03	1.6811	17.66																																2.71389	1.3883
1.41391	230.1	1.4662	233.7	1.68571	13.78	1.61597	73.91	1.65245	47.46	1.6817	18.01																																2.71667	1.3881
1.41429	230.6	1.46639	234.5	1.68665	13.83	1.61621	74.56	1.65294	47.95	1.6823	18.37																																2.71944	1.388
1.41454	231.2	1.46648	235.4	1.68765	13.83	1.6164	75.26	1.65349	48.38	1.68295	18.68																																2.72222	1.3882
1.41491	231.7	1.46657	236.3	1.68859	13.88	1.61678	75.79	1.65401	48.84	1.68353	19.05																																2.725	1.3882
1.41516	232.3	1.46646	237.4	1.68955	13.92	1.61718	76.31	1.65453	49.3	1.68416	19.38																																2.72778	1.3884
1.41528	233	1.46696	237.9	1.69046	13.99	1.61735	77.02	1.65511	49.7	1.68478	19.72																																2.73056	1.3881
1.41553	233.6	1.46715	238.7	1.69142	14.03	1.61767	77.6	1.65553	50.26	1.68537	20.08																																2.73333	1.3882
1.41591	234.1	1.46745	239.4	1.69236	14.08	1.61792	78.25	1.65605	50.72	1.6859	20.5																																2.73611	1.3882
1.41616	234.7	1.46723	240.6	1.69326	14.16	1.61828	78.8	1.65634	51.4	1.6865	20.85																																2.73889	1.3882
1.41628	235.4	1.46733	241.5	1.69422	14.2	1.61864	79.35	1.6568	51.92	1.68711	21.2																																2.74167	1.388
1.41665	235.9	1.46772	242.1	1.69525	14.17	1.61891	79.97	1.65738	52.32	1.68768	21.58																																2.74444	1.3881
1.4169	236.5	1.46812	242.7	1.69616	14.25	1.61931	80.49	1.65787	52.81	1.68832	21.9																																2.74722	1.3879
1.41703	237.2	1.46831	243.5	1.69712	14.28	1.61948	81.2	1.65842	53.24	1.68891	22.26																																2.75	1.388
1.41715	237.9	1.46901	243.8	1.69805	14.34	1.61977	81.81	1.65897	53.67	1.68947	22.65																																2.75278	1.3883
1.41727	238.6	1.4694	244.4	1.69903	14.36	1.62012	82.37	1.65949	54.13	1.68996	23.11																																2.75556	1.3883
1.4174	239.3	1.46879	246	1.69992	14.45	1.62038	83.01	1.66001	54.59	1.69043	23.58																																2.75833	1.388
1.41765	239.9	1.46938	246.4	1.70081	14.54	1.62065	83.63	1.66049	55.09	1.691	23.96																																2.76111	1.388
1.41802	240.4	1.46958	247.2	1.7018	14.55	1.62094	84.24	1.66101	55.55	1.69157	24.34																																2.76389	1.3882
1.41814	241.1	1.46957	248.2	1.70272	14.62	1.62119	84.89	1.66149	56.04	1.69213	24.73																																2.76667	1.388
1.41839	241.7	1.46996	248.8	1.70362	14.7	1.62151	85.47	1.66195	56.56	1.69267	25.14																																2.76944	1.3883
1.41877	242.2	1.47056	249.2	1.70461	14.71	1.62176	86.12	1.66247	57.02	1.69323	25.53																																2.77222	1.388
1.41889	242.9	1.47115	249.6	1.70558	14.74	1.622	86.77	1.66292	57.55	1.69378	25.93																																2.775	1.3881
1.41914	243.5	1.47145	250.3	1.70651	14.8	1.62236	87.32	1.66344	58.01	1.6943	26.35																																2.77778	1.3884
1.41939	244.1	1.47174	251	1.7074	14.89	1.62268	87.9	1.66396	58.47	1.6948	26.8																																2.78056	1.3882
1.41951	244.8	1.47234	251.4	1.70833	14.95	1.623	88.49	1.66415	59.24	1.69528	27.26																																2.78333	1.3883
1.41976	245.4	1.47243	252.3	1.70921	15.05	1.62332	89.07	1.66461	59.76	1.6958	27.68																																2.78611	1.3881
1.41988	246.1	1.47262	253.1	1.71014	15.11	1.62357	89.72	1.66513	60.22	1.69631	28.12																																2.78889	1.3883
1.42013	246.7	1.47281	253.9	1.71106	15.18	1.62381	90.37	1.66561	60.72	1.69678	28.59																																2.79167	1.3881
1.42063	247.1	1.47351	254.2	1.71202	15.21	1.62417	90.92	1.6661	61.21	1.69731	29.01																																2.79444	1.388
1.421	247.6	1.47381	254.9	1.71297	15.25	1.62449	91.5	1.66655	61.73	1.69784	29.42																																2.79722	1.3878
1.42113	248.3	1.4742	255.5	1.71396	15.26	1.62453	92.33	1.66704	62.22	1.69837	29.84																																2.8	1.3881
1.42138	248.9	1.47399	256.7	1.71488	15.33	1.62484	92.92	1.66753	62.71	1.69851	30.6																																2.80278	1.3879
1.4215	249.6	1.47469	257	1.71582	15.38	1.62501	93.63	1.66795	63.27	1.69895	31.1																																2.80556	1.3882
1.42175	250.2	1.47468	258	1.7168	15.4	1.62523	94.3	1.66837	63.82	1.69943	31.56																																2.80833	1.3881
1.42187	250.9	1.47437	259.3	1.71777	15.42	1.62558	94.86	1.66889	64.28	1.69995	31.99																																2.81111	1.388
1.42187	251.7	1.47456	260.1	1.71866	15.52	1.62591	95.44	1.66937	64.78	1.70043	32.45																																2.81389	1.388
1.42212	252.3	1.47516	260.5	1.71958	15.58	1.62615	96.09	1.66989	65.24	1.70094	32.88																																2.81667	1.3877
1.42237	252.9	1.47535	261.3	1.72048	15.67	1.62612	96.98	1.67038	65.73	1.70139	33.37																																2.81944	1.388
1.42262	253.5	1.47554	262.1	1.72141	15.73	1.62644	97.56	1.67087	66.22	1.70181	33.89																																2.82222	1.3879
1.42287	254.1	1.47604	262.6	1.72235	15.78	1.6269	98.02	1.67142	66.65	1.70228	34.36																																2.825	1.3882
1.42312	254.7	1.47583	263.8	1.72325	15.86	1.62711	98.7	1.67187	67.17	1.70279	34.79																																2.82778	1.3881
1.42349	255.2	1.47551	265.1	1.72422	15.89	1.62736	99.35	1.67238	67.64	1.70327	35.25																																2.83056	1.3881
1.42374	255.8	1.47621	265.4	1.72515	15.95	1.62768	99.93	1.67287	68.13	1.70372	35.74																																2.83333	1.3883
1.42411	256.3	1.47671	265.9	1.72605	16.03	1.62802	100.5	1.67339	68.59	1.7042	36.2																																2.83611	1.388
1.42436	256.9	1.4769	266.7	1.72701	16.07	1.6282	101.2	1.67376	69.2	1.70465	36.69																																2.83889	1.3881
1.42474	257.4	1.4776	267	1.7279	16.16	1.6285	101.8	1.67414	69.79	1.70517	37.12																																2.84167	1.3879
1.42498	258	1.47739	268.2	1.72886	16.19	1.62869	102.5	1.6746	70.31	1.70568	37.55																																2.84444	1.3883
1.42536	258.5	1.47748	269.1	1.72975	16.29	1.62829	103.7	1.67508	70.8	1.70615	38.02																																2.84722	1.3879
1.42561	259.1	1.47787	269.7	1.73069	16.34	1.62836	104.5	1.67544	71.42	1.7065	38.6																																2.85	1.3883
1.42586	259.7	1.47817	270.4	1.73159	16.42	1.62855	105.2	1.67589	71.94	1.70695	39.09																																2.85278	1.388
1.4261	260.3	1.47836	271.2	1.73254	16.46	1.62885	105.8	1.67645	72.37	1.70743	39.55																																2.85556	1.3881
1.42623	261	1.47946	271.1	1.73346	16.53	1.62915	106.4	1.67689	72.9	1.70783	40.08																																2.85833	1.3883
1.42648	261.6	1.47945	272.1	1.73431	16.66	1.6291	107.3	1.67749	73.29	1.70831	40.54																																2.86111	1.3885
1.42673	262.2	1.47964	272.9	1.7352	16.75	1.6294	107.9	1.67784	73.91	1.70876	41.03																																2.86389	1.3882
1.42685	262.9	1.47984	273.7	1.73611	16.83	1.62971	108.5	1.67836	74.37	1.70917	41.55																																2.86667	1.388
1.4271	263.5	1.48013	274.4	1.73702	16.9	1.63001	109.1	1.67877	74.93	1.70958	42.08																																2.86944	1.3882
1.42735	264.1	1.48022	275.3	1.73793	16.98	1.63031	109.7	1.67917	75.51	1.70999	42.6																																2.87222	1.3881
1.42785	264.5	1.48072	275.8	1.73882	17.07	1.63073	110.2	1.67959	76.06	1.71044	43.09																																2.875	1.3882
1.42809	265.1	1.48081	276.7	1.73974	17.14	1.63091	110.9	1.67991	76.71	1.71092	43.55																																2.87778	1.3882
1.42822	265.8	1.48131	277.2	1.74066	17.21	1.6311	111.6	1.68037	77.23	1.71132	44.08																																2.88056	1.3882
1.42822	266.6	1.4816	277.9	1.74165	17.22	1.6314	112.2	1.68086	77.72	1.71174	44.6																																2.88333	1.3883
1.42834	267.3	1.48199	278.5	1.74252	17.33	1.6317	112.8	1.68131	78.25	1.71212	45.15																																2.88611	1.3881
1.42859	267.9	1.48198	279.5	1.74343	17.4	1.63189	113.5	1.6818	78.74	1.71238	45.8																																2.88889	1.3885
1.42884	268.5	1.48208	280.4	1.74433	17.49	1.63219	114.1	1.68228	79.23	1.7128	46.32																																2.89167	1.388
1.42909	269.1	1.48227	281.2	1.74522	17.58	1.63249	114.7	1.68274	79.75	1.71321	46.84																																2.89444	1.3882
1.42959	269.5	1.48256	281.9	1.7461	17.68	1.63279	115.3	1.68306	80.4	1.71361	47.37																																2.89722	1.3881
1.42983	270.1	1.48255	282.9	1.74705	17.72	1.63298	116	1.68338	81.05	1.71403	47.89																																2.9	1.3881
1.43008	270.7	1.48285	283.6	1.7479	17.85	1.63328	116.6	1.68384	81.57	1.71444	48.41																																2.90278	1.3884
1.43021	271.4	1.48304	284.4	1.74881	17.93	1.63335	117.4	1.68417	82.21	1.71489	48.9																																2.90556	1.3884
1.43021	272.2	1.48343	285	1.74969	18.03	1.63376	117.9	1.68456	82.8	1.71526	49.46																																2.90833	1.3883
1.43033	272.9	1.48343	286	1.75057	18.13	1.63372	118.8	1.68501	83.32	1.71567	49.98																																2.91111	1.3882
1.43058	273.5	1.48332	287.1	1.75146	18.22	1.63413	119.3	1.6855	83.81	1.71609	50.5																																2.91389	1.388
1.43045	274.4	1.48351	287.9	1.75231	18.35	1.63432	120	1.68598	84.31	1.71646	51.06																																2.91667	1.3882
1.4307	275	1.4835	288.9	1.75312	18.51	1.63462	120.6	1.68637	84.89	1.71687	51.58																																2.91944	1.3883
1.43095	275.6	1.48329	290.1	1.75404	18.58	1.63481	121.3	1.68683	85.41	1.71722	52.16																																2.92222	1.3883
1.4312	276.2	1.48318	291.2	1.75485	18.74	1.63522	121.8	1.68718	86.03	1.71755	52.75																																2.925	1.3885
1.43145	276.8	1.48337	292	1.75573	18.84	1.63564	122.3	1.68764	86.55	1.71796	53.27																																2.92778	1.3882
1.4317	277.4	1.48356	292.8	1.75665	18.91	1.63594	122.9	1.68807	87.1	1.71838	53.79																																2.93056	1.3882
1.43182	278.1	1.48396	293.4	1.75758	18.97	1.63625	123.5	1.68836	87.78	1.71875	54.35																																2.93333	1.3885
1.43219	278.6	1.48425	294.1	1.75849	19.04	1.63655	124.1	1.68885	88.27	1.71916	54.87																																2.93611	1.3882
1.43232	279.3	1.48414	295.2	1.75934	19.17	1.63685	124.7	1.68932	88.77	1.71958	55.39																																2.93889	1.3882
1.43257	279.9	1.48494	295.4	1.76031	19.2	1.63692	125.5	1.68978	89.29	1.71998	55.92																																2.94167	1.3884
1.43281	280.5	1.48483	296.5	1.76123	19.26	1.63734	126	1.69027	89.78	1.72029	56.53																																2.94444	1.3878
1.43319	281	1.48482	297.5	1.76212	19.36	1.63706	127.1	1.69079	90.24	1.72063	57.12																																2.94722	1.3883
1.43356	281.5	1.48491	298.4	1.76303	19.43	1.63747	127.6	1.6912	90.8	1.72094	57.73																																2.95	1.3881
1.43369	282.2	1.48511	299.2	1.76396	19.49	1.63778	128.2	1.69144	91.53	1.72124	58.35																																2.95278	1.3882
1.43393	282.8	1.4853	300	1.76486	19.58	1.63784	129	1.69195	92	1.72165	58.87																																2.95556	1.3881
1.43443	283.2	1.486	300.3	1.7657	19.71	1.63791	129.8	1.69244	92.49	1.7221	59.36																																2.95833	1.3884
1.43468	283.8	1.4869	300.4	1.76664	19.76	1.63798	130.6	1.69257	93.32	1.72265	59.76																																2.96111	1.388
1.43481	284.5	1.48699	301.3	1.76756	19.83	1.63852	131	1.69268	94.18	1.72306	60.28																																2.96389	1.3883
1.43493	285.2	1.48758	301.7	1.76842	19.95	1.6387	131.7	1.69307	94.76	1.72353	60.75																																2.96667	1.3887
1.43518	285.8	1.48818	302.1	1.7693	20.05	1.639	132.3	1.69163	97.1	1.72391	61.3																																2.96944	1.3879
1.43543	286.4	1.48888	302.4	1.77021	20.13	1.63907	133.1	1.69118	98.49	1.7243	61.85																																2.97222	1.3882
1.43568	287	1.48897	303.3	1.77108	20.24	1.63937	133.7	1.69211	98.55	1.72453	62.53																																2.975	1.3883
1.43605	287.5	1.48866	304.6	1.77193	20.36	1.63944	134.5	1.69254	99.1	1.7248	63.18																																2.97778	1.3879
1.43617	288.2	1.48845	305.8	1.77272	20.54	1.63963	135.2	1.69239	100.2	1.72511	63.79																																2.98056	1.3884
1.4368	288.5	1.48783	307.4	1.77356	20.68	1.63981	135.9	1.69276	100.8	1.72549	64.34																																2.98333	1.3883
1.4373	288.9	1.48853	307.7	1.77447	20.75	1.64023	136.4	1.69335	101.2	1.72582	64.93																																2.98611	1.3882
1.43755	289.5	1.48973	307.5	1.77532	20.88	1.64053	137	1.69383	101.7	1.7262	65.48																																2.98889	1.3881
1.43792	290	1.49003	308.2	1.77607	21.09	1.64095	137.5	1.6943	102.2	1.72661	66.01																																2.99167	1.3879
1.43817	290.6	1.49032	308.9	1.77694	21.2	1.64102	138.3	1.69489	102.6	1.72678	66.74																																2.99444	1.3881
1.43867	291	1.49061	309.6	1.77778	21.34	1.64109	139.1	1.69526	103.2	1.72715	67.3																																2.99722	1.3882
1.43892	291.6	1.4906	310.6	1.77858	21.51	1.64116	139.9	1.69563	103.8	1.72747	67.91																																3	1.3882
1.43917	292.2	1.4906	311.6	1.77945	21.62	1.64134	140.6	1.69622	104.2	1.7278	68.5																																3.00278	1.3882
1.43916	293	1.49028	312.9	1.78032	21.73	1.64153	141.3	1.69648	104.9	1.72808	69.14																																3.00556	1.388
1.43929	293.7	1.49098	313.2	1.78119	21.84	1.64183	141.9	1.69686	105.5	1.72853	69.63																																3.00833	1.3881
1.43929	294.5	1.49107	314.1	1.78196	22.03	1.64236	142.3	1.69723	106.1	1.72873	70.34																																3.01111	1.3881
1.43941	295.2	1.49157	314.6	1.78284	22.13	1.64255	143	1.69771	106.6	1.72903	70.96																																3.01389	1.3881
1.43953	295.9	1.49156	315.6	1.78369	22.26	1.64262	143.8	1.69819	107.1	1.72931	71.6																																3.01667	1.3881
1.43966	296.6	1.49074	317.4	1.78451	22.41	1.64303	144.3	1.69825	108	1.72951	72.31																																3.01944	1.3879
1.44016	297	1.49023	318.9	1.78537	22.53	1.64322	145	1.69873	108.5	1.72984	72.9																																3.02222	1.3879
1.4404	297.6	1.49083	319.3	1.7862	22.67	1.64364	145.5	1.6992	109	1.73026	73.42																																3.025	1.3877
1.44065	298.2	1.49213	319	1.78699	22.85	1.64371	146.3	1.69968	109.5	1.73053	74.06																																3.02778	1.388
1.4409	298.8	1.49222	319.9	1.78779	23.02	1.64389	147	1.69985	110.3	1.73084	74.68																																3.03056	1.3877
1.44115	299.4	1.49201	321.1	1.78861	23.17	1.64419	147.6	1.69991	111.2	1.73115	75.29																																3.03333	1.3881
1.4414	300	1.4923	321.8	1.78947	23.29	1.64461	148.1	1.70039	111.7	1.73158	75.79																																3.03611	1.3877
1.44165	300.6	1.4924	322.7	1.79032	23.42	1.6448	148.8	1.70086	112.2	1.73207	76.25																																3.03889	1.388
1.44215	301	1.49218	323.9	1.79109	23.61	1.64487	149.6	1.70124	112.8	1.73234	76.89																																3.04167	1.3882
1.4424	301.6	1.49228	324.8	1.79182	23.84	1.64517	150.2	1.7014	113.6	1.73258	77.57																																3.04444	1.3882
1.44252	302.3	1.49277	325.3	1.79263	24	1.64512	151.1	1.70178	114.2	1.73299	78.09																																3.04722	1.388
1.44264	303	1.49297	326.1	1.79341	24.19	1.64554	151.6	1.70215	114.8	1.7334	78.62																																3.05	1.388
1.44277	303.7	1.49376	326.3	1.79431	24.27	1.64572	152.3	1.70273	115.2	1.73371	79.23																																3.05278	1.3881
1.44327	304.1	1.49456	326.5	1.79527	24.31	1.64661	152.4	1.70363	115.3	1.73454	79.38																																3.05556	1.3881
1.44302	303.5	1.49427	325.8	1.79463	24	1.64642	151.7	1.70357	114.4	1.73426	78.74																																3.05833	1.3879
1.44289	302.8	1.49428	324.8	1.79396	23.72	1.64612	151.1	1.70309	113.9	1.73406	78.03																																3.06111	1.3881
1.44265	302.2	1.49358	324.5	1.79329	23.44	1.64582	150.5	1.70261	113.4	1.73386	77.32																																3.06389	1.3883
1.44252	301.5	1.49248	324.6	1.79257	23.21	1.64563	149.8	1.70245	112.6	1.73362	76.65																																3.06667	1.3881
1.44215	301	1.49168	324.4	1.79185	22.97	1.6458	148.8	1.70207	112	1.73345	75.91																																3.06944	1.3882
1.44202	300.3	1.49179	323.3	1.79113	22.73	1.64573	148	1.7017	111.4	1.73328	75.17																																3.07222	1.3881
1.4419	299.6	1.49251	321.6	1.79043	22.48	1.64543	147.4	1.70164	110.5	1.73308	74.46																																3.075	1.388
1.44228	298.5	1.49322	319.9	1.7897	22.25	1.64524	146.7	1.70147	109.7	1.73291	73.73																																3.07778	1.388
1.44215	297.8	1.49373	318.4	1.789	22	1.64529	145.8	1.70131	108.9	1.73267	73.05																																3.08056	1.3881
1.44216	297	1.49263	318.5	1.78826	21.78	1.64487	145.3	1.70114	108.1	1.73241	72.4																																3.08333	1.3883
1.44178	296.5	1.49224	317.9	1.78754	21.54	1.64445	144.8	1.70108	107.2	1.73203	71.85																																3.08611	1.3887
1.44153	295.9	1.49195	317.2	1.78686	21.27	1.64334	144.9	1.70092	106.4	1.73172	71.23																																3.08889	1.3883
1.44128	295.3	1.49195	316.2	1.78613	21.04	1.6435	143.9	1.70054	105.8	1.73151	70.53																																3.09167	1.3884
1.44116	294.6	1.49136	315.8	1.78545	20.77	1.64378	142.8	1.70038	105	1.73125	69.88																																3.09444	1.3883
1.44066	294.2	1.49127	314.9	1.78473	20.53	1.64348	142.2	1.70011	104.3	1.73101	69.2																																3.09722	1.3882
1.44004	293.9	1.49138	313.8	1.78398	20.32	1.64341	141.4	1.69984	103.6	1.73083	68.47																																3.1	1.3883
1.43991	293.2	1.49078	313.4	1.78316	20.17	1.64323	140.7	1.69947	103	1.7306	67.79																																3.10278	1.3884
1.43954	292.7	1.48998	313.2	1.78248	19.9	1.64316	139.9	1.6992	102.3	1.73027	67.2																																3.10556	1.3884
1.43942	292	1.48959	312.6	1.78177	19.65	1.64297	139.2	1.69903	101.5	1.72999	66.56																																3.10833	1.3884
1.43904	291.5	1.4901	311.1	1.78099	19.47	1.64244	138.8	1.69876	100.8	1.72975	65.88																																3.11111	1.3884
1.43904	290.7	1.49011	310.1	1.78026	19.24	1.64237	138	1.69829	100.3	1.72947	65.24																																3.11389	1.3886
1.43879	290.1	1.48941	309.8	1.77945	19.08	1.64242	137.1	1.69812	99.5	1.72917	64.62																																3.11667	1.3885
1.4388	289.3	1.48892	309.3	1.77878	18.8	1.64223	136.4	1.69789	98.76	1.72894	63.94																																3.11944	1.3886
1.43855	288.7	1.48842	308.8	1.77799	18.62	1.64205	135.7	1.69764	98.05	1.72856	63.39																																3.12222	1.3884
1.43842	288	1.48813	308.1	1.77724	18.41	1.64174	135.1	1.69734	97.38	1.72818	62.84																																3.125	1.3885
1.4383	287.3	1.48804	307.2	1.7765	18.19	1.64167	134.3	1.69708	96.67	1.72788	62.22																																3.12778	1.3883
1.4383	286.5	1.48825	306	1.77558	18.12	1.64172	133.4	1.69679	95.99	1.72768	61.51																																3.13056	1.3886
1.43805	285.9	1.48785	305.4	1.77482	17.92	1.6413	132.9	1.69636	95.44	1.7274	60.87																																3.13333	1.3885
1.4378	285.3	1.48715	305.1	1.77402	17.75	1.64135	132	1.69607	94.76	1.72682	60.5																																3.13611	1.3886
1.43731	284.9	1.48646	304.8	1.77322	17.58	1.64117	131.3	1.69574	94.12	1.72647	59.92																																3.13889	1.3884
1.43668	284.6	1.48626	304	1.77242	17.41	1.6411	130.5	1.69554	93.35	1.7261	59.36																																3.14167	1.3884
1.43656	283.9	1.48567	303.6	1.77161	17.25	1.64115	129.6	1.69525	92.67	1.72575	58.78																																3.14444	1.3884
1.43606	283.5	1.48598	302.3	1.77076	17.12	1.64096	128.9	1.6945	92.43	1.72545	58.16																																3.14722	1.3885
1.43606	282.7	1.48478	302.5	1.77002	16.9	1.64089	128.1	1.69376	92.18	1.72517	57.52																																3.15	1.3884
1.43594	282	1.48458	301.7	1.76927	16.69	1.64001	128	1.69357	91.41	1.72491	56.87																																3.15278	1.3887
1.43569	281.4	1.48459	300.7	1.7685	16.5	1.63994	127.2	1.69328	90.73	1.72449	56.35																																3.15556	1.3887
1.43531	280.9	1.48501	299.3	1.76771	16.32	1.63987	126.4	1.69301	90.03	1.72423	55.7																																3.15833	1.3885
1.43494	280.4	1.48582	297.5	1.76685	16.2	1.6398	125.6	1.69269	89.38	1.72399	55.02																																3.16111	1.3885
1.43469	279.8	1.48593	296.4	1.76611	15.98	1.63985	124.7	1.69226	88.83	1.72371	54.38																																3.16389	1.3885
1.43444	279.2	1.48524	296.1	1.76529	15.83	1.63955	124.1	1.692	88.12	1.72333	53.83																																3.16667	1.3882
1.43419	278.6	1.48514	295.2	1.7645	15.65	1.6396	123.2	1.69171	87.44	1.72293	53.3																																3.16944	1.3885
1.43419	277.8	1.48576	293.6	1.76369	15.49	1.63918	122.7	1.69141	86.77	1.72252	52.78																																3.17222	1.3888
1.43407	277.1	1.48567	292.7	1.76281	15.39	1.63911	121.9	1.69097	86.24	1.72214	52.23																																3.175	1.3883
1.4342	276.2	1.48467	292.7	1.762	15.23	1.63881	121.3	1.69073	85.51	1.72187	51.58																																3.17778	1.3886
1.43395	275.6	1.48447	291.9	1.76119	15.07	1.63862	120.6	1.69047	84.8	1.7216	50.93																																3.18056	1.3885
1.4337	275	1.48388	291.5	1.76026	15.01	1.63867	119.7	1.69021	84.09	1.72115	50.44																																3.18333	1.3885
1.43333	274.5	1.48348	290.9	1.75942	14.87	1.63848	119	1.68978	83.54	1.72084	49.83																																3.18611	1.3888
1.4332	273.8	1.48339	290	1.75857	14.75	1.63818	118.4	1.68926	83.08	1.72047	49.27																																3.18889	1.3885
1.4327	273.4	1.48279	289.6	1.7577	14.64	1.638	117.7	1.68876	82.61	1.72019	48.63																																3.19167	1.3882
1.43258	272.7	1.4822	289.2	1.75683	14.53	1.6377	117.1	1.68842	81.97	1.71975	48.14																																3.19444	1.3885
1.43258	271.9	1.4815	288.9	1.75598	14.4	1.63751	116.4	1.68804	81.38	1.71941	47.55																																3.19722	1.3883
1.43258	271.1	1.48131	288.1	1.7551	14.3	1.63744	115.6	1.68771	80.74	1.71906	46.97																																3.2	1.3885
1.43246	270.4	1.48182	286.6	1.75425	14.17	1.63737	114.8	1.68745	80.03	1.7187	46.41																																3.20278	1.3887
1.43234	269.7	1.48133	286.1	1.75335	14.09	1.6373	114	1.68702	79.48	1.71832	45.86																																3.20556	1.3884
1.43209	269.1	1.48053	285.9	1.75246	13.99	1.63689	113.5	1.68667	78.86	1.71783	45.4																																3.20833	1.3885
1.43184	268.5	1.47993	285.5	1.75152	13.94	1.6367	112.8	1.68631	78.25	1.71747	44.84																																3.21111	1.3886
1.43159	267.9	1.47923	285.2	1.75066	13.82	1.6364	112.2	1.68592	77.66	1.71709	44.29																																3.21389	1.3883
1.43134	267.3	1.47904	284.4	1.74975	13.75	1.6361	111.6	1.68553	77.08	1.71674	43.71																																3.21667	1.3885
1.43097	266.8	1.47875	283.7	1.7489	13.62	1.63603	110.8	1.68518	76.46	1.71634	43.18																																3.21944	1.3885
1.43034	266.5	1.47886	282.6	1.74788	13.64	1.63584	110.1	1.68484	75.82	1.71599	42.6																																3.22222	1.3888
1.43034	265.7	1.47866	281.8	1.74701	13.53	1.63566	109.4	1.68455	75.14	1.71558	42.08																																3.225	1.3885
1.43009	265.1	1.47817	281.3	1.74611	13.44	1.63536	108.8	1.68416	74.56	1.71511	41.61																																3.22778	1.3882
1.42985	264.5	1.47818	280.3	1.74515	13.41	1.63529	108	1.68374	74	1.71456	41.21																																3.23056	1.3888
1.4296	263.9	1.47839	279.1	1.74427	13.31	1.63522	107.2	1.68332	73.45	1.71414	40.69																																3.23333	1.3888
1.4296	263.1	1.4786	277.9	1.74336	13.23	1.6348	106.7	1.683	72.8	1.71373	40.17																																3.23611	1.3887
1.42935	262.5	1.47881	276.7	1.74249	13.12	1.6345	106.1	1.68251	72.31	1.71335	39.62																																3.23889	1.3883
1.42935	261.7	1.47831	276.2	1.74163	13	1.63431	105.4	1.68211	71.73	1.71298	39.06																																3.24167	1.3883
1.42923	261	1.47721	276.3	1.74062	13.01	1.63413	104.7	1.68179	71.08	1.71253	38.57																																3.24444	1.3884
1.42898	260.4	1.47672	275.8	1.73973	12.92	1.63406	103.9	1.68147	70.43	1.71212	38.05																																3.24722	1.3887
1.42873	259.8	1.47663	274.9	1.73888	12.79	1.63376	103.3	1.68114	69.79	1.71164	37.59																																3.25	1.3884
1.42823	259.4	1.47663	273.9	1.73794	12.74	1.63357	102.6	1.68072	69.23	1.71123	37.06																																3.25278	1.3883
1.42798	258.8	1.47674	272.8	1.73709	12.61	1.63339	101.9	1.68001	68.96	1.71082	36.54																																3.25556	1.3883
1.42773	258.2	1.47605	272.5	1.73615	12.56	1.63309	101.3	1.67968	68.31	1.71044	35.99																																3.25833	1.3886
1.42736	257.7	1.47555	272	1.73526	12.47	1.63267	100.8	1.67929	67.73	1.70997	35.52																																3.26111	1.3887
1.42736	256.9	1.47475	271.8	1.73438	12.37	1.63265	99.96	1.67894	67.11	1.70959	34.97																																3.26389	1.3885
1.42711	256.3	1.47466	270.9	1.73347	12.29	1.63239	99.32	1.67854	66.53	1.70907	34.54																																3.26667	1.3883
1.42699	255.6	1.47497	269.6	1.73258	12.2	1.63218	98.64	1.67809	66.01	1.70856	34.11																																3.26944	1.3885
1.42687	254.9	1.47458	269	1.73167	12.12	1.6319	98.02	1.6777	65.42	1.70814	33.59																																3.27222	1.3884
1.42649	254.4	1.47469	267.9	1.73076	12.05	1.63168	97.35	1.67728	64.87	1.70771	33.09																																3.275	1.3884
1.42637	253.7	1.4745	267.1	1.72984	11.98	1.63134	96.79	1.67686	64.31	1.70726	32.6																																3.27778	1.3882
1.42612	253.1	1.4744	266.2	1.72892	11.91	1.63119	96.06	1.6764	63.79	1.70678	32.14																																3.28056	1.3885
1.42574	252.6	1.47431	265.3	1.72801	11.84	1.63098	95.38	1.67566	63.54	1.70633	31.65																																3.28333	1.3886
1.4255	252	1.47432	264.3	1.72708	11.78	1.63077	94.7	1.67527	62.96	1.70582	31.22																																3.28611	1.3887
1.42537	251.3	1.47352	264.1	1.72615	11.72	1.6306	93.99	1.67481	62.44	1.7054	30.7																																3.28889	1.3885
1.42512	250.7	1.47293	263.7	1.72525	11.63	1.63031	93.38	1.6744	61.88	1.70489	30.27																																3.29167	1.3883
1.425	250	1.47263	263	1.72432	11.57	1.63006	92.73	1.674	61.3	1.70434	29.87																																3.29444	1.3884
1.42488	249.3	1.47254	262.1	1.72337	11.53	1.62988	92.03	1.67365	60.68	1.70393	29.34																																3.29722	1.3885
1.4245	248.8	1.47285	260.8	1.72249	11.43	1.6297	91.32	1.67319	60.16	1.70342	28.91																																3.3	1.3883
1.42413	248.3	1.47286	259.8	1.72156	11.37	1.62956	90.58	1.67283	59.55	1.70294	28.45																																3.30278	1.3882
1.42375	247.8	1.47227	259.4	1.72062	11.32	1.62939	89.87	1.67241	58.99	1.70242	28.02																																3.30556	1.3883
1.42351	247.2	1.47177	258.9	1.71973	11.23	1.62921	89.17	1.67199	58.44	1.70184	27.65																																3.30833	1.3885
1.42351	246.4	1.47178	257.9	1.7188	11.17	1.62889	88.58	1.67156	57.89	1.70139	27.16																																3.31111	1.3885
1.42351	245.6	1.47118	257.5	1.71789	11.09	1.62846	88.09	1.67118	57.3	1.70084	26.76																																3.31389	1.3882
1.42339	244.9	1.47119	256.5	1.7169	11.08	1.62825	87.41	1.67072	56.78	1.70033	26.33																																3.31667	1.3883
1.42326	244.2	1.4712	255.5	1.71601	10.99	1.62789	86.86	1.67031	56.22	1.69974	25.96																																3.31944	1.3882
1.42314	243.5	1.47101	254.7	1.71507	10.94	1.62769	86.18	1.66985	55.7	1.69926	25.5																																3.32222	1.3887
1.42301	242.8	1.47041	254.3	1.71418	10.85	1.62755	85.44	1.66927	55.3	1.69871	25.1																																3.325	1.3884
1.42277	242.2	1.47002	253.7	1.71322	10.81	1.62708	84.98	1.66852	55.06	1.6982	24.67																																3.32778	1.3884
1.42239	241.7	1.46992	252.8	1.71234	10.71	1.62672	84.43	1.66797	54.63	1.69765	24.27																																3.33056	1.3881
1.42214	241.1	1.47034	251.4	1.71136	10.69	1.62641	83.84	1.66738	54.23	1.6971	23.87																																3.33333	1.3885
1.42202	240.4	1.46994	250.8	1.7104	10.66	1.62629	83.08	1.66691	53.73	1.69658	23.44																																3.33611	1.3886
1.4219	239.7	1.47005	249.7	1.70947	10.6	1.6258	82.65	1.66639	53.27	1.69603	23.04																																3.33889	1.3883
1.42165	239.1	1.46915	249.6	1.70852	10.56	1.62552	82.03	1.66596	52.72	1.69548	22.64																																3.34167	1.3885
1.42127	238.6	1.46805	249.7	1.70758	10.51	1.62538	81.29	1.66547	52.23	1.69494	22.24																																3.34444	1.3883
1.42102	238	1.46746	249.3	1.70662	10.47	1.6252	80.58	1.66506	51.67	1.69439	21.84																																3.34722	1.3885
1.42052	237.6	1.46656	249.2	1.70568	10.42	1.62498	79.91	1.66457	51.18	1.6938	21.47																																3.35	1.3882
1.4204	236.9	1.46586	248.9	1.70477	10.35	1.62474	79.26	1.66411	50.66	1.69325	21.07																																3.35278	1.3884
1.42028	236.2	1.46567	248.1	1.70381	10.31	1.62442	78.68	1.66356	50.23	1.6927	20.67																																3.35556	1.3883
1.42003	235.6	1.46547	247.3	1.70292	10.22	1.62417	78.03	1.66311	49.7	1.69205	20.36																																3.35833	1.3885
1.41978	235	1.46599	245.8	1.70194	10.2	1.62392	77.39	1.66262	49.21	1.69147	19.99																																3.36111	1.3883
1.41966	234.3	1.4664	244.4	1.70106	10.1	1.62367	76.74	1.66217	48.69	1.69085	19.65																																3.36389	1.3885
1.41953	233.6	1.46611	243.7	1.70012	10.05	1.62335	76.16	1.66168	48.2	1.69031	19.25																																3.36667	1.3881
1.41941	232.9	1.46581	243	1.69911	10.06	1.62307	75.54	1.6612	47.7	1.68968	18.92																																3.36944	1.3883
1.41916	232.3	1.46572	242.1	1.69818	9.999	1.62271	74.99	1.66074	47.18	1.68909	18.55																																3.37222	1.3882
1.41891	231.7	1.46543	241.4	1.69725	9.944	1.62243	74.37	1.66029	46.66	1.68851	18.18																																3.375	1.3884
1.41854	231.2	1.46534	240.5	1.69629	9.91	1.62226	73.66	1.6598	46.17	1.68789	17.84																																3.37778	1.3884
1.41816	230.7	1.46474	240.1	1.69529	9.91	1.62193	73.08	1.65932	45.67	1.68724	17.53																																3.38056	1.3883
1.41779	230.2	1.46414	239.7	1.69437	9.839	1.62166	72.46	1.65883	45.18	1.68663	17.19																																3.38333	1.3879
1.41754	229.6	1.46375	239.1	1.69344	9.781	1.62137	71.85	1.65831	44.72	1.68601	16.85																																3.38611	1.3883
1.41742	228.9	1.46325	238.6	1.69249	9.735	1.62101	71.3	1.65779	44.26	1.68538	16.52																																3.38889	1.3884
1.41717	228.3	1.46276	238.1	1.69156	9.676	1.62073	70.68	1.6573	43.77	1.68473	16.21																																3.39167	1.3884
1.41692	227.7	1.46206	237.8	1.6906	9.642	1.6204	70.1	1.65675	43.34	1.68408	15.9																																3.39444	1.3882
1.4168	227	1.46126	237.6	1.68965	9.599	1.62006	69.54	1.65628	42.84	1.68343	15.59																																3.39722	1.3883
1.41667	226.3	1.46046	237.4	1.68876	9.513	1.6198	68.9	1.65579	42.35	1.68277	15.29																																3.4	1.3881
1.4163	225.8	1.46047	236.4	1.68773	9.538	1.61956	68.25	1.6553	41.86	1.68215	14.95																																3.40278	1.388
1.41605	225.2	1.46078	235.1	1.68683	9.446	1.6192	67.7	1.65481	41.37	1.6815	14.64																																3.40556	1.3881
1.41555	224.8	1.46069	234.2	1.68585	9.433	1.61895	67.05	1.65429	40.91	1.68082	14.36																																3.40833	1.3884
1.4153	224.2	1.4603	233.6	1.68494	9.359	1.61866	66.44	1.6538	40.42	1.68015	14.06																																3.41111	1.3883
1.41505	223.6	1.4595	233.4	1.68396	9.338	1.61839	65.82	1.653	40.23	1.67947	13.78																																3.41389	1.3882
1.41493	222.9	1.4585	233.4	1.68301	9.298	1.61814	65.17	1.65245	39.8	1.67891	13.39																																3.41667	1.3885
1.41456	222.4	1.45831	232.6	1.68206	9.252	1.61785	64.56	1.65196	39.31	1.67823	13.11																																3.41944	1.388
1.41431	221.8	1.45832	231.6	1.68111	9.212	1.61757	63.94	1.65147	38.82	1.6775	12.87																																3.42222	1.3882
1.41406	221.2	1.45792	231	1.68019	9.144	1.61735	63.27	1.65092	38.39	1.67679	12.61																																3.425	1.3882
1.41381	220.6	1.45793	230	1.67926	9.083	1.61701	62.71	1.65041	37.92	1.67608	12.35																																3.42778	1.3884
1.41369	219.9	1.45774	229.2	1.67835	9.006	1.61679	62.04	1.64989	37.46	1.67539	12.08																																3.43056	1.3881
1.41331	219.4	1.45815	227.8	1.67738	8.981	1.61651	61.42	1.64937	37	1.67469	11.81																																3.43333	1.3883
1.41319	218.7	1.45755	227.4	1.67648	8.898	1.61615	60.87	1.64888	36.51	1.67397	11.56																																3.43611	1.3881
1.41281	218.2	1.45645	227.5	1.67544	8.932	1.6159	60.22	1.64833	36.08	1.67323	11.33																																3.43889	1.388
1.41269	217.5	1.45525	227.7	1.6745	8.883	1.61561	59.61	1.64778	35.65	1.67252	11.07																																3.44167	1.3883
1.41257	216.8	1.45526	226.7	1.67358	8.812	1.61523	59.08	1.64726	35.19	1.67182	10.81																																3.44444	1.3885
1.41232	216.2	1.45598	225	1.67262	8.784	1.61494	58.47	1.64675	34.72	1.67111	10.55																																3.44722	1.3884
1.41219	215.5	1.45568	224.3	1.67166	8.747	1.6147	57.82	1.64651	33.99	1.67034	10.35																																3.45	1.3885
1.41195	214.9	1.45468	224.3	1.67068	8.729	1.61444	57.18	1.64599	33.53	1.66957	10.14																																3.45278	1.3884
1.41157	214.4	1.45419	223.8	1.6697	8.71	1.61405	56.66	1.64545	33.09	1.66881	9.925																																3.45556	1.3881
1.4112	213.9	1.45369	223.3	1.66876	8.664	1.61373	56.07	1.6449	32.66	1.66807	9.695																																3.45833	1.3882
1.41107	213.2	1.45309	222.9	1.66787	8.572	1.61341	55.49	1.64432	32.26	1.66733	9.464																																3.46111	1.3887
1.41082	212.6	1.453	222	1.66686	8.581	1.6131	54.9	1.6438	31.8	1.66654	9.28																																3.46389	1.3883
1.41058	212	1.45362	220.4	1.66585	8.584	1.61281	54.29	1.64322	31.4	1.6658	9.052																																3.46667	1.3882
1.41045	211.3	1.45383	219.2	1.66493	8.517	1.61253	53.67	1.64267	30.97	1.66503	8.849																																3.46944	1.3883
1.4102	210.7	1.45404	218	1.66398	8.477	1.61217	53.12	1.64212	30.54	1.66426	8.64																																3.47222	1.3885
1.40995	210.1	1.45374	217.3	1.663	8.458	1.61182	52.56	1.64153	30.14	1.66349	8.437																																3.475	1.3883
1.40983	209.4	1.45335	216.7	1.66206	8.412	1.6115	51.98	1.64098	29.71	1.66267	8.28																																3.47778	1.3884
1.40971	208.7	1.45316	215.9	1.66106	8.406	1.61125	51.33	1.6404	29.31	1.66188	8.092																																3.48056	1.3884
1.40946	208.1	1.45266	215.4	1.66015	8.332	1.61086	50.81	1.63972	29	1.66112	7.883																																3.48333	1.3885
1.40908	207.6	1.45217	214.9	1.6592	8.289	1.61053	50.23	1.63917	28.57	1.66034	7.683																																3.48611	1.3884
1.40884	207	1.45187	214.2	1.65822	8.274	1.61025	49.61	1.63794	28.79	1.65954	7.508																																3.48889	1.3884
1.40859	206.4	1.45218	212.9	1.65721	8.283	1.60986	49.09	1.63733	28.42	1.65874	7.329																																3.49167	1.3885
1.40834	205.8	1.45189	212.2	1.6563	8.203	1.60955	48.5	1.63684	27.93	1.65793	7.157																																3.49444	1.3883
1.40809	205.2	1.4515	211.6	1.65532	8.188	1.60926	47.89	1.63626	27.53	1.65711	7																																3.49722	1.3887
1.40797	204.5	1.4512	210.9	1.65434	8.169	1.60883	47.4	1.63571	27.1	1.65629	6.837																																3.5	1.3885
1.40759	204	1.45111	210	1.6534	8.126	1.60851	46.81	1.63513	26.7	1.65549	6.662																																3.50278	1.3881
1.40747	203.3	1.45092	209.2	1.65245	8.083	1.60815	46.26	1.63454	26.3	1.65467	6.505																																3.50556	1.388
1.40722	202.7	1.45093	208.2	1.65149	8.049	1.60776	45.74	1.63396	25.9	1.65385	6.348																																3.50833	1.3883
1.4071	202	1.45083	207.3	1.65055	7.997	1.60741	45.18	1.63338	25.5	1.65302	6.191																																3.51111	1.3883
1.40672	201.5	1.45064	206.5	1.64958	7.966	1.60705	44.63	1.6328	25.1	1.6522	6.035																																3.51389	1.3885
1.40647	200.9	1.45035	205.8	1.64862	7.935	1.60669	44.08	1.63218	24.73	1.65136	5.89																																3.51667	1.3885
1.4061	200.4	1.45016	205	1.64766	7.902	1.60631	43.55	1.6316	24.33	1.65053	5.739																																3.51944	1.3883
1.40573	199.9	1.44996	204.2	1.6467	7.871	1.60598	42.97	1.63099	23.96	1.64969	5.601																																3.52222	1.3884
1.40573	199.1	1.44947	203.7	1.64578	7.797	1.60559	42.45	1.63037	23.59	1.64886	5.444																																3.525	1.3884
1.40548	198.5	1.44887	203.3	1.6448	7.782	1.60524	41.89	1.62979	23.19	1.648	5.321																																3.52778	1.3881
1.4051	198	1.44797	203.2	1.64384	7.748	1.60488	41.34	1.62918	22.82	1.64715	5.195																																3.53056	1.3884
1.40486	197.4	1.44737	202.8	1.64284	7.748	1.60453	40.78	1.62856	22.45	1.64629	5.069																																3.53333	1.3884
1.40461	196.8	1.44718	202	1.6419	7.699	1.60417	40.23	1.62795	22.08	1.64542	4.949																																3.53611	1.3885
1.40436	196.2	1.44679	201.4	1.64091	7.692	1.60378	39.71	1.62733	21.71	1.64457	4.817																																3.53889	1.3887
1.40398	195.7	1.44619	201	1.63996	7.652	1.60339	39.18	1.62668	21.38	1.64371	4.69																																3.54167	1.3883
1.40386	195	1.4461	200.1	1.63898	7.631	1.60303	38.63	1.62607	21.01	1.64285	4.574																																3.54444	1.3886
1.40361	194.4	1.44621	199	1.63803	7.585	1.60264	38.11	1.62542	20.67	1.64198	4.451																																3.54722	1.3884
1.40324	193.9	1.44622	198	1.63714	7.499	1.60225	37.59	1.62478	20.33	1.64109	4.361																																3.55	1.3883
1.40286	193.4	1.44613	197.1	1.63614	7.493	1.6019	37.03	1.62413	19.99	1.6402	4.26																																3.55278	1.3883
1.40261	192.8	1.44614	196.1	1.63513	7.505	1.6015	36.51	1.62349	19.65	1.63932	4.152																																3.55556	1.3884
1.40237	192.2	1.44554	195.7	1.63417	7.471	1.60107	36.02	1.62283	19.32	1.63844	4.042																																3.55833	1.3885
1.40212	191.6	1.44545	194.8	1.63324	7.413	1.60069	35.49	1.62218	18.98	1.63757	3.931																																3.56111	1.3884
1.40199	190.9	1.44515	194.1	1.63226	7.391	1.60029	34.97	1.62154	18.64	1.63667	3.839																																3.56389	1.3881
1.40162	190.4	1.44486	193.4	1.63131	7.351	1.59987	34.48	1.62086	18.33	1.63578	3.746																																3.56667	1.3883
1.4015	189.7	1.44467	192.6	1.63034	7.323	1.59944	33.99	1.62019	18.02	1.63489	3.648																																3.56944	1.3883
1.401	189.3	1.44417	192.1	1.62929	7.366	1.59902	33.49	1.6195	17.72	1.634	3.549																																3.57222	1.3885
1.40087	188.6	1.44368	191.6	1.62835	7.314	1.59859	33	1.61882	17.41	1.63311	3.454																																3.575	1.3882
1.40062	188	1.44318	191.1	1.6274	7.277	1.59819	32.48	1.61818	17.07	1.63221	3.359																																3.57778	1.3885
1.40038	187.4	1.44309	190.2	1.62644	7.243	1.59773	32.02	1.61747	16.79	1.6313	3.282																																3.58056	1.3884
1.4	186.9	1.44269	189.6	1.62547	7.213	1.5973	31.53	1.61678	16.49	1.6304	3.19																																3.58333	1.3883
1.39988	186.2	1.44179	189.5	1.62453	7.163	1.59688	31.03	1.61611	16.18	1.62953	3.079																																3.58611	1.3882
1.39963	185.6	1.4418	188.5	1.62351	7.185	1.59645	30.54	1.6154	15.9	1.62861	3.005																																3.58889	1.3885
1.39938	185	1.44161	187.7	1.62256	7.139	1.59602	30.05	1.61469	15.62	1.62769	2.934																																3.59167	1.3884
1.39913	184.4	1.44152	186.8	1.62163	7.083	1.59556	29.59	1.61401	15.32	1.62679	2.848																																3.59444	1.3883
1.39901	183.7	1.44123	186.1	1.62062	7.09	1.59513	29.1	1.6133	15.04	1.62587	2.78																																3.59722	1.3885
1.39876	183.1	1.44063	185.7	1.61969	7.034	1.59471	28.6	1.61259	14.76	1.62496	2.7																																3.6	1.3883
1.39851	182.5	1.44074	184.6	1.6187	7.025	1.59421	28.17	1.61187	14.49	1.62404	2.627																																3.60278	1.3885
1.39826	181.9	1.44055	183.8	1.61776	6.973	1.59378	27.68	1.61116	14.21	1.62311	2.562																																3.60556	1.3885
1.39801	181.3	1.44015	183.2	1.61675	6.982	1.59332	27.22	1.61046	13.93	1.62218	2.501																																3.60833	1.3884
1.39776	180.7	1.43986	182.5	1.61578	6.954	1.59285	26.76	1.60974	13.66	1.62126	2.433																																3.61111	1.3889
1.39751	180.1	1.43977	181.6	1.61483	6.914	1.59235	26.33	1.609	13.41	1.62034	2.359																																3.61389	1.3885
1.39727	179.5	1.43957	180.8	1.61382	6.92	1.59189	25.87	1.60823	13.19	1.61942	2.291																																3.61667	1.3884
1.39702	178.9	1.43948	179.9	1.61289	6.862	1.59139	25.44	1.60746	12.97	1.61849	2.227																																3.61944	1.3885
1.39677	178.3	1.43929	179.1	1.61187	6.88	1.59097	24.94	1.60676	12.68	1.61756	2.165																																3.62222	1.3883
1.39639	177.8	1.43889	178.5	1.61092	6.84	1.59051	24.48	1.60604	12.41	1.61661	2.125																																3.625	1.3883
1.39615	177.2	1.4387	177.7	1.60993	6.828	1.59001	24.05	1.6053	12.16	1.61566	2.076																																3.62778	1.3885
1.3959	176.6	1.43831	177.1	1.60896	6.804	1.58947	23.65	1.60456	11.92	1.61473	2.012																																3.63056	1.3883
1.39565	176	1.43781	176.6	1.60798	6.782	1.58901	23.19	1.60381	11.68	1.6138	1.95																																3.63333	1.3884
1.3954	175.4	1.43721	176.2	1.60703	6.742	1.58851	22.76	1.60305	11.45	1.61286	1.901																																3.63611	1.3881
1.39515	174.8	1.43692	175.5	1.60605	6.724	1.58801	22.33	1.60229	11.22	1.61191	1.852																																3.63889	1.3884
1.3949	174.2	1.43683	174.6	1.60508	6.699	1.58751	21.9	1.60153	10.99	1.61098	1.796																																3.64167	1.3883
1.39478	173.5	1.43694	173.5	1.60414	6.653	1.58701	21.47	1.60076	10.77	1.61003	1.744																																3.64444	1.3885
1.3944	173	1.43644	173	1.60317	6.622	1.58647	21.07	1.59999	10.55	1.60909	1.698																																3.64722	1.3885
1.39416	172.4	1.43625	172.2	1.60218	6.619	1.58598	20.64	1.59921	10.34	1.60813	1.655																																3.65	1.3884
1.39391	171.8	1.43555	171.9	1.60122	6.582	1.58544	20.24	1.59842	10.13	1.60718	1.612																																3.65278	1.3884
1.39378	171.1	1.43526	171.2	1.60028	6.53	1.58494	19.81	1.59765	9.916	1.60624	1.559																																3.65556	1.3882
1.39366	170.4	1.43517	170.3	1.5993	6.514	1.58437	19.44	1.59686	9.71	1.60528	1.526																																3.65833	1.3884
1.39329	169.9	1.43487	169.6	1.5983	6.514	1.58384	19.04	1.59607	9.507	1.60432	1.489																																3.66111	1.3883
1.39304	169.3	1.43428	169.2	1.59735	6.468	1.58327	18.67	1.59528	9.31	1.60337	1.443																																3.66389	1.3884
1.39279	168.7	1.43378	168.7	1.59643	6.404	1.58273	18.27	1.59449	9.113	1.60242	1.406																																3.66667	1.3883
1.39254	168.1	1.43329	168.2	1.59545	6.388	1.58216	17.9	1.59368	8.923	1.60145	1.372																																3.66944	1.3885
1.39229	167.5	1.43289	167.6	1.59448	6.361	1.58163	17.5	1.59289	8.729	1.6005	1.329																																3.67222	1.3882
1.39192	167	1.43219	167.3	1.5935	6.345	1.58106	17.13	1.59208	8.541	1.59955	1.289																																3.675	1.3883
1.39154	166.5	1.4318	166.7	1.59253	6.324	1.58049	16.76	1.59128	8.354	1.59859	1.252																																3.67778	1.3881
1.39142	165.8	1.43151	166	1.59155	6.299	1.57992	16.39	1.59047	8.169	1.59763	1.22																																3.68056	1.3883
1.39092	165.4	1.43131	165.2	1.59059	6.265	1.57935	16.02	1.58965	7.997	1.59666	1.189																																3.68333	1.3883
1.3908	164.7	1.43112	164.4	1.58959	6.265	1.57882	15.62	1.58883	7.825	1.59571	1.148																																3.68611	1.3886
1.39055	164.1	1.43103	163.5	1.58867	6.201	1.5782	15.29	1.588	7.659	1.59473	1.129																																3.68889	1.3885
1.39017	163.6	1.43084	162.7	1.58769	6.188	1.57763	14.92	1.58718	7.489	1.59376	1.099																																3.69167	1.3882
1.38992	163	1.43064	161.9	1.58674	6.145	1.57706	14.55	1.58636	7.32	1.5928	1.062																																3.69444	1.3886
1.3898	162.3	1.43015	161.4	1.58576	6.127	1.57646	14.21	1.58553	7.154	1.59183	1.035																																3.69722	1.3881
1.38943	161.8	1.42995	160.6	1.58471	6.167	1.57586	13.87	1.5847	6.994	1.59086	1.013																																3.7	1.3884
1.3893	161.1	1.42986	159.7	1.58378	6.111	1.57525	13.53	1.58387	6.834	1.58989	0.9815																																3.70278	1.3884
1.38893	160.6	1.42876	159.8	1.58278	6.111	1.57477	13.08	1.58303	6.681	1.58892	0.9584																																3.70556	1.3887
1.38868	160	1.42847	159.1	1.58181	6.081	1.57416	12.75	1.58218	6.53	1.58795	0.9316																																3.70833	1.3885
1.38843	159.4	1.42858	158	1.58089	6.013	1.57354	12.42	1.58135	6.37	1.58697	0.9116																																3.71111	1.3887
1.38818	158.8	1.42828	157.3	1.57991	5.998	1.57293	12.09	1.5805	6.225	1.586	0.884																																3.71389	1.3886
1.38793	158.2	1.42819	156.4	1.57893	5.979	1.5723	11.77	1.57965	6.084	1.58503	0.86																																3.71667	1.3884
1.38768	157.6	1.4278	155.8	1.57794	5.973	1.57164	11.48	1.57879	5.945	1.58405	0.8388																																3.71944	1.3886
1.38744	157	1.4275	155.1	1.57694	5.97	1.57101	11.16	1.57794	5.807	1.58308	0.8188																																3.72222	1.3884
1.38731	156.3	1.42721	154.4	1.576	5.921	1.57037	10.85	1.57708	5.666	1.5821	0.7966																																3.725	1.3888
1.38694	155.8	1.42661	154	1.57502	5.908	1.56972	10.55	1.57622	5.533	1.58113	0.7726																																3.72778	1.3887
1.38669	155.2	1.42632	153.3	1.57402	5.905	1.56907	10.25	1.57536	5.398	1.58015	0.7551																																3.73056	1.3885
1.38632	154.7	1.42582	152.8	1.57308	5.853	1.56841	9.953	1.5745	5.266	1.57918	0.7314																																3.73333	1.3883
1.38607	154.1	1.42573	151.9	1.57211	5.829	1.56774	9.67	1.57363	5.14	1.57819	0.716																																3.73611	1.3884
1.38582	153.5	1.42534	151.3	1.57114	5.801	1.56708	9.384	1.57277	5.01	1.57722	0.6954																																3.73889	1.3884
1.38544	153	1.42504	150.6	1.57017	5.779	1.5664	9.104	1.57189	4.89	1.57624	0.673																																3.74167	1.3884
1.3852	152.4	1.42505	149.6	1.56918	5.77	1.56573	8.827	1.57102	4.767	1.57527	0.6514																																3.74444	1.3884
1.38495	151.8	1.42516	148.5	1.56823	5.73	1.56504	8.554	1.57015	4.641	1.57429	0.6308																																3.74722	1.3884
1.3847	151.2	1.42487	147.8	1.56727	5.69	1.56436	8.286	1.56928	4.524	1.57331	0.6161																																3.75	1.3886
1.38432	150.7	1.42448	147.2	1.56629	5.675	1.56366	8.028	1.5684	4.408	1.57233	0.5964																																3.75278	1.3887
1.38395	150.2	1.42388	146.8	1.56533	5.641	1.56296	7.766	1.56752	4.288	1.57135	0.5792																																3.75556	1.3886
1.3837	149.6	1.42318	146.5	1.56433	5.647	1.56226	7.508	1.56665	4.171	1.57037	0.5601																																3.75833	1.3883
1.38345	149	1.42248	146.2	1.5634	5.586	1.56155	7.256	1.56577	4.051	1.56939	0.5441																																3.76111	1.3884
1.38333	148.3	1.42219	145.5	1.56242	5.567	1.56084	7.01	1.56489	3.937	1.5684	0.5303																																3.76389	1.3886
1.38295	147.8	1.4219	144.8	1.56144	5.552	1.56013	6.76	1.56401	3.826	1.56742	0.517																																3.76667	1.3885
1.38271	147.2	1.4218	143.9	1.56045	5.539	1.55941	6.521	1.56313	3.709	1.56644	0.4964																																3.76944	1.3884
1.38246	146.6	1.42171	143	1.5595	5.502	1.55868	6.287	1.56224	3.605	1.56546	0.4817																																3.77222	1.3886
1.38208	146.1	1.42162	142.1	1.5585	5.499	1.55794	6.062	1.56135	3.497	1.56447	0.4672																																3.775	1.3884
1.38183	145.5	1.42113	141.6	1.55757	5.438	1.55722	5.829	1.56046	3.389	1.56349	0.4515																																3.77778	1.3882
1.38159	144.9	1.42083	140.9	1.55661	5.407	1.55647	5.613	1.55957	3.288	1.56251	0.4352																																3.78056	1.3884
1.38134	144.3	1.42044	140.3	1.55562	5.395	1.55572	5.392	1.55867	3.186	1.56152	0.4232																																3.78333	1.3882
1.38109	143.7	1.41984	139.9	1.55463	5.386	1.55498	5.176	1.55778	3.085	1.56054	0.4121																																3.78611	1.3884
1.38084	143.1	1.41965	139.1	1.55368	5.346	1.55421	4.97	1.55688	2.99	1.55954	0.4038																																3.78889	1.3886
1.38059	142.5	1.41925	138.5	1.55267	5.352	1.55346	4.761	1.55598	2.888	1.55856	0.3872																																3.79167	1.3888
1.38034	141.9	1.41886	137.9	1.5517	5.327	1.55268	4.567	1.55508	2.796	1.55758	0.3734																																3.79444	1.3889
1.38009	141.3	1.41857	137.2	1.55077	5.269	1.55191	4.371	1.55418	2.7	1.55659	0.3611																																3.79722	1.3884
1.37972	140.8	1.41797	136.8	1.5498	5.247	1.55114	4.177	1.55328	2.605	1.5556	0.3528																																3.8	1.3886
1.37922	140.4	1.41737	136.4	1.54882	5.229	1.55035	3.992	1.55237	2.516	1.55461	0.3426																																3.80278	1.3884
1.37897	139.8	1.41698	135.8	1.54785	5.204	1.54957	3.805	1.55147	2.424	1.55363	0.3313																																3.80556	1.3885
1.37872	139.2	1.41699	134.8	1.54687	5.189	1.54878	3.629	1.55056	2.334	1.55264	0.323																																3.80833	1.3887
1.37847	138.6	1.41689	133.9	1.5459	5.158	1.54798	3.457	1.54965	2.251	1.55165	0.3128																																3.81111	1.3886
1.37822	138	1.4164	133.4	1.54492	5.143	1.54718	3.282	1.54875	2.156	1.55066	0.3011																																3.81389	1.389
1.37798	137.4	1.41611	132.7	1.54396	5.112	1.54637	3.122	1.54784	2.073	1.54967	0.2913																																3.81667	1.3887
1.37773	136.8	1.41581	132	1.543	5.075	1.54556	2.956	1.54693	1.987	1.54868	0.2827																																3.81944	1.3888
1.37735	136.3	1.41532	131.5	1.542	5.072	1.54475	2.796	1.54602	1.901	1.54769	0.2768																																3.82222	1.3882
1.3771	135.7	1.41482	131	1.54106	5.029	1.54392	2.645	1.5451	1.824	1.5467	0.2667																																3.825	1.3887
1.37685	135.1	1.41473	130.1	1.54007	5.02	1.5431	2.494	1.54418	1.741	1.54571	0.2611																																3.82778	1.3886
1.37661	134.5	1.41464	129.2	1.5391	4.989	1.54227	2.347	1.54327	1.661	1.54471	0.2547																																3.83056	1.3888
1.37636	133.9	1.41455	128.3	1.53813	4.964	1.54143	2.205	1.54234	1.587	1.54372	0.2482																																3.83333	1.3888
1.37611	133.3	1.41425	127.6	1.53718	4.924	1.5406	2.061	1.54143	1.507	1.54273	0.2381																																3.83611	1.3883
1.37573	132.8	1.41386	127	1.53618	4.921	1.53976	1.928	1.5405	1.433	1.54174	0.2325																																3.83889	1.3886
1.37549	132.2	1.41326	126.6	1.53522	4.89	1.53891	1.796	1.53959	1.353	1.54074	0.2291																																3.84167	1.3887
1.37511	131.7	1.41297	125.9	1.53427	4.85	1.53806	1.664	1.53866	1.279	1.53975	0.2215																																3.84444	1.3883
1.37474	131.2	1.41267	125.2	1.53324	4.869	1.5372	1.544	1.53773	1.212	1.53876	0.215																																3.84722	1.3885
1.37449	130.6	1.41258	124.3	1.53229	4.835	1.53635	1.421	1.53682	1.135	1.53776	0.2101																																3.85	1.3885
1.37411	130.1	1.41198	123.9	1.53129	4.829	1.53548	1.304	1.53589	1.061	1.53677	0.2036																																3.85278	1.3885
1.37387	129.5	1.41149	123.4	1.53038	4.758	1.53462	1.184	1.53497	0.9873	1.53578	0.1965																																3.85556	1.3886
1.37362	128.9	1.4113	122.6	1.5294	4.737	1.53375	1.07	1.53404	0.9196	1.53479	0.1895																																3.85833	1.3887
1.37337	128.3	1.4111	121.8	1.52839	4.749	1.53287	0.9688	1.53311	0.855	1.53379	0.1852																																3.86111	1.3887
1.37299	127.8	1.41111	120.8	1.52741	4.727	1.53198	0.8723	1.53217	0.7904	1.5328	0.1796																																3.86389	1.3884
1.37275	127.2	1.41082	120.1	1.52645	4.697	1.53111	0.7689	1.53125	0.7228	1.5318	0.1753																																3.86667	1.3887
1.37237	126.7	1.41063	119.3	1.52548	4.666	1.53021	0.676	1.5303	0.6665	1.53081	0.1692																																3.86944	1.3888
1.37212	126.1	1.41013	118.8	1.52451	4.644	1.52933	0.5785	1.52937	0.6019	1.52982	0.1636																																3.87222	1.3887
1.37187	125.5	1.40943	118.5	1.52352	4.632	1.52843	0.486	1.52844	0.5398	1.52882	0.1578																																3.875	1.3888
1.3715	125	1.40853	118.4	1.52257	4.598	1.52754	0.3983	1.5275	0.4795	1.52782	0.1553																																3.87778	1.3892
1.37138	124.3	1.40784	118.1	1.52159	4.574	1.52664	0.3103	1.52657	0.4158	1.52683	0.1486																																3.88056	1.3886
1.371	123.8	1.40754	117.4	1.52062	4.549	1.52573	0.2291	1.52563	0.3562	1.52584	0.1427																																3.88333	1.3886
1.37063	123.3	1.40725	116.7	1.51963	4.543	1.52483	0.147	1.52469	0.2977	1.52484	0.1399																																3.88611	1.389
1.37025	122.8	1.40675	116.2	1.51868	4.497	1.52392	0.06766	1.52375	0.2371	1.52385	0.135																																3.88889	1.3889
1.37001	122.2	1.40636	115.6	1.51773	4.46	1.52301	-0.00708	1.52281	0.1802	1.52285	0.1307																																3.89167	1.3886
1.36963	121.7	1.40617	114.8	1.51673	4.457	1.52209	-0.0812	1.52187	0.1243	1.52186	0.1249																																3.89444	1.3889
1.36938	121.1	1.40587	114.1	1.51577	4.423	1.52118	-0.1507	1.52093	0.06797	1.52087	0.1187																																3.89722	1.3887
1.36901	120.6	1.40548	113.5	1.51479	4.411	1.52025	-0.2168	1.51998	0.0163	1.51987	0.1153																																3.9	1.3886
1.36876	120	1.40488	113.1	1.51383	4.377	1.51933	-0.2876	1.51904	-0.03999	1.51887	0.1116																																3.90278	1.389
1.36839	119.5	1.40469	112.3	1.51285	4.355	1.51841	-0.3482	1.51809	-0.0892	1.51788	0.1067																																3.90556	1.389
1.36814	118.9	1.40419	111.8	1.51189	4.321	1.51748	-0.4103	1.51715	-0.1406	1.51689	0.1018																																3.90833	1.3889
1.36776	118.4	1.4039	111.1	1.51091	4.306	1.51655	-0.4709	1.5162	-0.1907	1.51589	0.09811																																3.91111	1.3888
1.36764	117.7	1.40371	110.3	1.50993	4.291	1.51561	-0.5238	1.51525	-0.2365	1.51489	0.09442																																3.91389	1.3888
1.36727	117.2	1.40331	109.7	1.50899	4.241	1.51468	-0.5801	1.5143	-0.2842	1.5139	0.09073																																3.91667	1.3888
1.36702	116.6	1.40302	109	1.50802	4.217	1.51374	-0.6333	1.51335	-0.3306	1.5129	0.08612																																3.91944	1.3887
1.36664	116.1	1.40273	108.3	1.50703	4.201	1.51279	-0.6804	1.51239	-0.374	1.51191	0.08212																																3.92222	1.3888
1.36627	115.6	1.40253	107.5	1.50606	4.183	1.51185	-0.7333	1.51144	-0.4201	1.51091	0.07781																																3.925	1.3886
1.36589	115.1	1.40224	106.8	1.50509	4.152	1.5109	-0.7769	1.51048	-0.4617	1.50992	0.07474																																3.92778	1.389
1.36565	114.5	1.40215	105.9	1.50412	4.131	1.50995	-0.8194	1.50952	-0.4989	1.50892	0.07166																																3.93056	1.3889
1.3654	113.9	1.40175	105.3	1.50317	4.085	1.509	-0.8612	1.50856	-0.5352	1.50792	0.06766																																3.93333	1.389
1.36502	113.4	1.40136	104.7	1.50218	4.081	1.50805	-0.8997	1.5076	-0.5706	1.50693	0.06459																																3.93611	1.3887
1.36477	112.8	1.40066	104.4	1.5012	4.06	1.50709	-0.9406	1.50664	-0.6096	1.50593	0.06151																																3.93889	1.3891
1.36453	112.2	1.40037	103.7	1.50021	4.054	1.50613	-0.9747	1.50568	-0.6474	1.50493	0.05782																																3.94167	1.3885
1.36428	111.6	1.39997	103.1	1.49925	4.02	1.50518	-1.011	1.50471	-0.6844	1.50394	0.05475																																3.94444	1.3889
1.36378	111.2	1.39938	102.7	1.49828	3.992	1.50422	-1.046	1.50376	-0.7234	1.50294	0.05075																																3.94722	1.3888
1.36353	110.6	1.39888	102.2	1.49731	3.971	1.50325	-1.076	1.50279	-0.7573	1.50195	0.04736																																3.95	1.3888
1.36328	110	1.39818	101.9	1.49633	3.949	1.50229	-1.107	1.50183	-0.7923	1.50095	0.04429																																3.95278	1.3888
1.36303	109.4	1.39759	101.5	1.49537	3.915	1.50132	-1.138	1.50086	-0.8271	1.49995	0.04029																																3.95556	1.3888
1.36278	108.8	1.39729	100.8	1.49439	3.903	1.50036	-1.165	1.49989	-0.856	1.49896	0.03629																																3.95833	1.3886
1.36241	108.3	1.397	100.1	1.49344	3.854	1.49939	-1.195	1.49893	-0.8892	1.49796	0.03291																																3.96111	1.3891
1.36216	107.7	1.39687	99.24	1.49245	3.851	1.49842	-1.222	1.49796	-0.9218	1.49697	0.02922																																3.96389	1.389
1.36179	107.2	1.39642	98.69	1.49143	3.869	1.49745	-1.245	1.49699	-0.9489	1.49597	0.02624																																3.96667	1.389
1.36141	106.7	1.39606	98.06	1.49045	3.851	1.49648	-1.273	1.49603	-0.9824	1.49497	0.02276																																3.96944	1.3886
1.36104	106.2	1.39576	97.36	1.48948	3.826	1.4955	-1.292	1.49505	-1.01	1.49398	0.01907																																3.97222	1.3892
1.36066	105.7	1.39535	96.78	1.48856	3.759	1.49453	-1.315	1.49409	-1.041	1.49298	0.01602																																3.975	1.3892
1.36041	105.1	1.39516	95.98	1.48757	3.752	1.49355	-1.335	1.49312	-1.074	1.49199	0.01243																																3.97778	1.3888
1.36004	104.6	1.39491	95.23	1.48653	3.78	1.49257	-1.353	1.49215	-1.097	1.49099	0.00883																																3.98056	1.3889
1.35979	104	1.39458	94.57	1.48561	3.715	1.4916	-1.374	1.49118	-1.128	1.48999	0.00535																																3.98333	1.3889
1.35942	103.5	1.39417	93.98	1.48466	3.669	1.49062	-1.392	1.4902	-1.154	1.489	0.00203																																3.98611	1.389
1.35917	102.9	1.39364	93.52	1.48364	3.688	1.48964	-1.407	1.48923	-1.176	1.488	-0.0005539																																3.98889	1.3887
1.3588	102.4	1.39312	93.04	1.48262	3.709	1.48866	-1.428	1.48826	-1.208	1.487	-0.00428																																3.99167	1.389
1.35855	101.8	1.39278	92.39	1.48163	3.7	1.48768	-1.442	1.48729	-1.234	1.48601	-0.00674																																3.99444	1.389
1.35817	101.3	1.39263	91.55	1.48068	3.657	1.4867	-1.463	1.48632	-1.262	1.48501	-0.00938																																3.99722	1.3888
1.35792	100.7	1.39225	90.93	1.47972	3.617	1.48572	-1.48	1.48534	-1.287	1.48401	-0.012																																4	1.3891
1.35755	100.2	1.39176	90.43	1.47879	3.562	1.48474	-1.491	1.48437	-1.308	1.48302	-0.01412																																4.00278	1.3885
1.3572	99.68	1.3915	89.69	1.4778	3.552	1.48375	-1.505	1.48339	-1.334	1.48202	-0.01682																																4.00556	1.3891
1.35679	99.21	1.39125	88.95	1.47677	3.58	1.48277	-1.52	1.48241	-1.354	1.48102	-0.0191																																4.00833	1.3892
1.35643	98.7	1.39057	88.63	1.47584	3.519	1.48178	-1.53	1.48144	-1.377	1.48002	-0.02165																																4.01111	1.3894
1.35613	98.14	1.39003	88.18	1.47488	3.488	1.4808	-1.546	1.48046	-1.403	1.47903	-0.02433																																4.01389	1.3887
1.35578	97.62	1.3896	87.61	1.47391	3.457	1.47981	-1.553	1.47948	-1.422	1.47803	-0.02704																																4.01667	1.3889
1.35543	97.1	1.38924	86.98	1.47283	3.525	1.47882	-1.566	1.47851	-1.443	1.47703	-0.0302																																4.01944	1.3888
1.35514	96.53	1.38885	86.37	1.47187	3.491	1.47784	-1.577	1.47753	-1.469	1.47604	-0.03266																																4.02222	1.3893
1.35483	95.98	1.38865	85.58	1.47093	3.445	1.47684	-1.582	1.47655	-1.489	1.47504	-0.03494																																4.025	1.3889
1.35461	95.36	1.38836	84.88	1.46982	3.537	1.47586	-1.594	1.47558	-1.511	1.47404	-0.03808																																4.02778	1.3892
1.35429	94.82	1.38803	84.21	1.46898	3.405	1.47486	-1.602	1.4746	-1.531	1.47305	-0.04057																																4.03056	1.3891
1.35394	94.3	1.38786	83.39	1.46799	3.393	1.47388	-1.612	1.47362	-1.552	1.47205	-0.04389																																4.03333	1.389
1.35359	93.78	1.38735	82.9	1.46701	3.374	1.47289	-1.622	1.47264	-1.573	1.47105	-0.04617																																4.03611	1.3888
1.35324	93.26	1.38654	82.72	1.46603	3.359	1.47189	-1.628	1.47166	-1.589	1.47006	-0.04897																																4.03889	1.3889
1.35295	92.69	1.38611	82.15	1.46501	3.377	1.4709	-1.635	1.47068	-1.606	1.46906	-0.05207																																4.04167	1.3892
1.35259	92.18	1.38567	81.6	1.46407	3.322	1.46991	-1.643	1.4697	-1.624	1.46806	-0.05567																																4.04444	1.3891
1.35224	91.66	1.38514	81.13	1.46303	3.362	1.46892	-1.646	1.46871	-1.639	1.46707	-0.05872																																4.04722	1.3893
1.35186	91.17	1.38489	80.39	1.46214	3.263	1.46793	-1.659	1.46773	-1.658	1.46607	-0.06235																																4.05	1.389
1.35148	90.67	1.38468	79.6	1.46114	3.269	1.46694	-1.666	1.46675	-1.677	1.46507	-0.0653																																4.05278	1.389
1.35113	90.15	1.38437	78.92	1.46019	3.226	1.46594	-1.67	1.46577	-1.693	1.46408	-0.06742																																4.05556	1.3894
1.35073	89.67	1.38398	78.32	1.45917	3.239	1.46496	-1.68	1.46479	-1.714	1.46308	-0.07216																																4.05833	1.389
1.35037	89.16	1.38352	77.78	1.45825	3.171	1.46396	-1.681	1.46381	-1.732	1.46209	-0.07569																																4.06111	1.389
1.35006	88.61	1.38305	77.25	1.4573	3.134	1.46297	-1.691	1.46283	-1.752	1.46109	-0.08018																																4.06389	1.3892
1.34966	88.13	1.38268	76.63	1.4562	3.217	1.46198	-1.698	1.46186	-1.777	1.46009	-0.08372																																4.06667	1.3891
1.34934	87.59	1.38212	76.19	1.45528	3.143	1.46098	-1.705	1.46088	-1.797	1.4591	-0.08711																																4.06944	1.3892
1.34901	87.05	1.38157	75.75	1.45439	3.051	1.45999	-1.713	1.4599	-1.817	1.4581	-0.09006																																4.07222	1.3894
1.34868	86.52	1.38101	75.31	1.4534	3.045	1.459	-1.717	1.45892	-1.84	1.45711	-0.09461																																4.075	1.3893
1.34839	85.95	1.38048	74.85	1.45246	2.999	1.458	-1.721	1.45794	-1.858	1.45611	-0.09778																																4.07778	1.3891
1.348	85.46	1.3801	74.23	1.45144	3.011	1.45701	-1.729	1.45697	-1.884	1.45512	-0.1032																																4.08056	1.3891
1.34769	84.91	1.37983	73.51	1.45055	2.919	1.45601	-1.731	1.45599	-1.904	1.45412	-0.1061																																4.08333	1.3889
1.34734	84.39	1.37955	72.79	1.44954	2.931	1.45502	-1.735	1.45501	-1.93	1.45312	-0.108																																4.08611	1.3897
1.34694	83.91	1.37917	72.18	1.44856	2.907	1.45403	-1.744	1.45405	-1.959	1.45213	-0.1118																																4.08889	1.3894
1.34671	83.3	1.37864	71.71	1.44759	2.882	1.45303	-1.745	1.45307	-1.985	1.45113	-0.116																																4.09167	1.3894
1.34636	82.78	1.37828	71.08	1.44661	2.864	1.45204	-1.751	1.4521	-2.015	1.45013	-0.1187																																4.09444	1.3888
1.34591	82.34	1.37791	70.46	1.44563	2.851	1.45104	-1.752	1.45113	-2.039	1.44914	-0.1226																																4.09722	1.3889
1.34549	81.88	1.37741	69.96	1.44469	2.799	1.45004	-1.753	1.45016	-2.065	1.44814	-0.1249																																4.1	1.3888
1.34509	81.4	1.37697	69.41	1.44367	2.817	1.44905	-1.764	1.44919	-2.096	1.44714	-0.1284																																4.10278	1.3891
1.34471	80.9	1.37648	68.9	1.44268	2.808	1.44806	-1.767	1.44822	-2.125	1.44615	-0.132																																4.10556	1.3891
1.34443	80.33	1.37611	68.28	1.4417	2.793	1.44706	-1.772	1.44725	-2.156	1.44515	-0.1336																																4.10833	1.3889
1.34405	79.83	1.37576	67.63	1.44072	2.771	1.44607	-1.781	1.44628	-2.188	1.44415	-0.1372																																4.11111	1.389
1.3437	79.31	1.37538	67.02	1.4398	2.71	1.44508	-1.783	1.44532	-2.222	1.44316	-0.1397																																4.11389	1.389
1.34335	78.79	1.37506	66.34	1.43883	2.679	1.44408	-1.79	1.44435	-2.248	1.44216	-0.1419																																4.11667	1.3892
1.34294	78.32	1.37466	65.75	1.43785	2.661	1.44309	-1.796	1.44337	-2.273	1.44116	-0.1449																																4.11944	1.3891
1.34266	77.75	1.37426	65.15	1.4369	2.621	1.44209	-1.799	1.4424	-2.298	1.44017	-0.1469																																4.12222	1.3889
1.34228	77.25	1.37388	64.54	1.4359	2.621	1.44111	-1.81	1.44143	-2.325	1.43917	-0.149																																4.125	1.3887
1.3419	76.76	1.37349	63.93	1.4349	2.624	1.44011	-1.815	1.44045	-2.347	1.43817	-0.1511																																4.12778	1.3887
1.34155	76.24	1.37278	63.65	1.43393	2.596	1.43912	-1.822	1.43947	-2.368	1.43717	-0.1544																																4.13056	1.3889
1.34125	75.68	1.37208	63.35	1.43294	2.59	1.43813	-1.832	1.4385	-2.396	1.43618	-0.157																																4.13333	1.3889
1.34081	75.23	1.37179	62.65	1.43197	2.565	1.43714	-1.836	1.43752	-2.418	1.43518	-0.16																																4.13611	1.389
1.34053	74.66	1.37142	62.02	1.43099	2.544	1.43615	-1.849	1.43656	-2.448	1.43418	-0.1611																																4.13889	1.3893
1.34021	74.11	1.37108	61.37	1.43002	2.519	1.43516	-1.856	1.43558	-2.473	1.43318	-0.1633																																4.14167	1.3888
1.33987	73.59	1.3708	60.65	1.42906	2.488	1.43416	-1.854	1.4346	-2.491	1.43219	-0.1658																																4.14444	1.3885
1.33944	73.13	1.3705	59.96	1.4281	2.451	1.43317	-1.865	1.43363	-2.519	1.43119	-0.1676																																4.14722	1.3892
1.33907	72.63	1.37017	59.3	1.42709	2.458	1.43218	-1.869	1.43265	-2.541	1.43019	-0.171																																4.15	1.3889
1.33869	72.13	1.3698	58.67	1.42611	2.442	1.43118	-1.874	1.43167	-2.562	1.4292	-0.1735																																4.15278	1.3889
1.33827	71.67	1.36931	58.17	1.42515	2.411	1.43019	-1.883	1.4307	-2.59	1.4282	-0.178																																4.15556	1.3889
1.33791	71.16	1.36889	57.59	1.42418	2.387	1.42919	-1.884	1.42973	-2.611	1.4272	-0.1789																																4.15833	1.3886
1.3375	70.69	1.36841	57.08	1.4232	2.371	1.4282	-1.889	1.42875	-2.636	1.4262	-0.181																																4.16111	1.389
1.3371	70.21	1.36775	56.74	1.42224	2.334	1.4272	-1.891	1.42778	-2.661	1.42521	-0.1844																																4.16389	1.389
1.33666	69.76	1.36721	56.28	1.42126	2.316	1.4262	-1.889	1.4268	-2.685	1.42421	-0.1861																																4.16667	1.3891
1.33629	69.26	1.3668	55.7	1.42031	2.273	1.42521	-1.897	1.42583	-2.707	1.42321	-0.1904																																4.16944	1.3889
1.33594	68.74	1.36626	55.24	1.41933	2.255	1.42421	-1.897	1.42485	-2.728	1.42222	-0.1918																																4.17222	1.3892
1.3356	68.21	1.36575	54.76	1.41836	2.233	1.42322	-1.904	1.42388	-2.756	1.42122	-0.1936																																4.175	1.3893
1.33523	67.71	1.36533	54.18	1.41737	2.224	1.42222	-1.909	1.42291	-2.784	1.42022	-0.1961																																4.17778	1.3887
1.33484	67.22	1.36474	53.78	1.41641	2.187	1.42122	-1.909	1.42193	-2.805	1.41922	-0.1986																																4.18056	1.3887
1.3344	66.77	1.36408	53.44	1.41545	2.159	1.42023	-1.917	1.42096	-2.833	1.41822	-0.1995																																4.18333	1.3889
1.33397	66.32	1.36359	52.93	1.41447	2.141	1.41923	-1.916	1.41998	-2.857	1.41723	-0.2027																																4.18611	1.3891
1.33364	65.78	1.36317	52.36	1.4135	2.116	1.41823	-1.916	1.41901	-2.879	1.41623	-0.2053																																4.18889	1.3893
1.33328	65.27	1.36254	51.99	1.41252	2.101	1.41724	-1.924	1.41803	-2.907	1.41523	-0.2058																																4.19167	1.3889
1.33286	64.81	1.36174	51.79	1.41153	2.088	1.41625	-1.93	1.41706	-2.934	1.41424	-0.2113																																4.19444	1.389
1.33243	64.35	1.36141	51.13	1.41059	2.036	1.41525	-1.932	1.41609	-2.956	1.41324	-0.2122																																4.19722	1.3893
1.33206	63.85	1.36108	50.47	1.40964	1.999	1.41426	-1.938	1.41511	-2.983	1.41224	-0.2119																																4.2	1.3891
1.33165	63.38	1.36062	49.93	1.40864	1.993	1.41326	-1.938	1.41414	-3.005	1.41124	-0.2135																																4.20278	1.3893
1.33131	62.85	1.36025	49.31	1.40766	1.978	1.41226	-1.945	1.41317	-3.033	1.41024	-0.2153																																4.20556	1.389
1.33086	62.41	1.35994	48.62	1.40669	1.956	1.41126	-1.945	1.41219	-3.057	1.40924	-0.2168																																4.20833	1.3888
1.33049	61.91	1.3595	48.07	1.40571	1.935	1.41027	-1.952	1.41122	-3.085	1.40824	-0.2162																																4.21111	1.3889
1.3301	61.42	1.35905	47.52	1.40475	1.904	1.40928	-1.956	1.41025	-3.116	1.40725	-0.2211																																4.21389	1.3888
1.32973	60.92	1.35851	47.07	1.40376	1.895	1.40828	-1.958	1.40928	-3.14	1.40625	-0.2205																																4.21667	1.3889
1.32932	60.45	1.35801	46.57	1.40279	1.873	1.40728	-1.961	1.4083	-3.165	1.40525	-0.2242																																4.21944	1.389
1.32884	60.03	1.35758	46.01	1.40181	1.855	1.40629	-1.969	1.40734	-3.196	1.40425	-0.2236																																4.22222	1.389
1.32843	59.56	1.35698	45.61	1.40084	1.824	1.40529	-1.966	1.40636	-3.217	1.40325	-0.2248																																4.225	1.3891
1.32807	59.05	1.35657	45.02	1.39987	1.802	1.4043	-1.973	1.40539	-3.251	1.40226	-0.2276																																4.22778	1.3887
1.3276	58.63	1.35606	44.54	1.39887	1.799	1.4033	-1.978	1.40442	-3.276	1.40126	-0.231																																4.23056	1.3889
1.32717	58.17	1.35562	43.98	1.39791	1.769	1.4023	-1.977	1.40344	-3.297	1.40026	-0.2331																																4.23333	1.3889
1.32673	57.72	1.35518	43.43	1.39695	1.735	1.40131	-1.986	1.40247	-3.328	1.39927	-0.2362																																4.23611	1.3888
1.32636	57.22	1.35472	42.89	1.39598	1.71	1.40031	-1.986	1.4015	-3.353	1.39827	-0.2374																																4.23889	1.3889
1.32597	56.73	1.35422	42.4	1.39501	1.685	1.39931	-1.988	1.40053	-3.377	1.39727	-0.2408																																4.24167	1.3888
1.32557	56.25	1.35378	41.84	1.39403	1.667	1.39832	-1.994	1.39955	-3.402	1.39627	-0.2421																																4.24444	1.3889
1.32514	55.8	1.35335	41.28	1.39307	1.636	1.39732	-1.995	1.39858	-3.429	1.39527	-0.2414																																4.24722	1.3889
1.32469	55.36	1.3529	40.73	1.39208	1.621	1.39632	-1.995	1.39761	-3.454	1.39428	-0.2458																																4.25	1.389
1.32422	54.94	1.35235	40.29	1.39111	1.599	1.39533	-2	1.39663	-3.476	1.39328	-0.2485																																4.25278	1.389
1.32379	54.48	1.35181	39.83	1.39014	1.575	1.39433	-2.002	1.39565	-3.497	1.39228	-0.2491																																4.25556	1.3888
1.32334	54.04	1.35115	39.49	1.38916	1.556	1.39334	-2.012	1.39468	-3.522	1.39128	-0.2513																																4.25833	1.3891
1.32296	53.55	1.35056	39.09	1.3882	1.526	1.39234	-2.012	1.3937	-3.54	1.39029	-0.2541																																4.26111	1.3888
1.32252	53.1	1.34999	38.66	1.38722	1.504	1.39135	-2.015	1.39271	-3.553	1.38929	-0.2562																																4.26389	1.3888
1.32222	52.54	1.34948	38.18	1.38625	1.482	1.39035	-2.023	1.39173	-3.577	1.38829	-0.2571																																4.26667	1.3888
1.32187	52.02	1.34902	37.64	1.38526	1.473	1.38935	-2.022	1.39076	-3.599	1.38729	-0.2581																																4.26944	1.3889
1.32138	51.61	1.34854	37.13	1.38429	1.443	1.38836	-2.028	1.38978	-3.623	1.38629	-0.2584																																4.27222	1.3888
1.32089	51.21	1.34806	36.61	1.38333	1.409	1.38736	-2.028	1.38881	-3.648	1.38529	-0.2614																																4.275	1.3888
1.32041	50.79	1.34752	36.15	1.38235	1.393	1.38637	-2.033	1.38782	-3.663	1.38429	-0.2611																																4.27778	1.3891
1.31992	50.38	1.34702	35.66	1.38137	1.378	1.38539	-2.051	1.38685	-3.691	1.3833	-0.2621																																4.28056	1.3889
1.31948	49.94	1.34648	35.2	1.38039	1.361	1.38439	-2.049	1.38588	-3.716	1.38229	-0.2611																																4.28333	1.3889
1.31911	49.43	1.34585	34.84	1.37942	1.338	1.38338	-2.048	1.3849	-3.734	1.38129	-0.2599																																4.28611	1.3885
1.31866	48.99	1.34527	34.42	1.37844	1.317	1.38238	-2.048	1.38392	-3.756	1.38029	-0.2614																																4.28889	1.3889
1.31829	48.49	1.34474	33.95	1.37746	1.299	1.38139	-2.049	1.38294	-3.771	1.3793	-0.2624																																4.29167	1.389
1.31784	48.05	1.34423	33.47	1.37649	1.274	1.38039	-2.057	1.38196	-3.795	1.3783	-0.2642																																4.29444	1.3892
1.3174	47.6	1.34372	32.98	1.37553	1.244	1.3794	-2.061	1.38098	-3.814	1.3773	-0.2667																																4.29722	1.3888
1.31702	47.11	1.34321	32.5	1.37454	1.231	1.3784	-2.061	1.38	-3.835	1.3763	-0.2691																																4.3	1.3887
1.31659	46.65	1.34269	32.02	1.37357	1.208	1.37741	-2.067	1.37903	-3.86	1.3753	-0.2676																																4.30278	1.3888
1.31615	46.21	1.34219	31.53	1.37259	1.189	1.3764	-2.066	1.37805	-3.882	1.3743	-0.2694																																4.30556	1.3886
1.31567	45.79	1.3416	31.12	1.37163	1.157	1.37541	-2.068	1.37707	-3.903	1.37331	-0.271																																4.30833	1.3888
1.31522	45.35	1.34095	30.77	1.37065	1.144	1.37442	-2.075	1.3761	-3.928	1.37231	-0.2747																																4.31111	1.3884
1.31477	44.91	1.34043	30.3	1.36968	1.119	1.37341	-2.074	1.37513	-3.952	1.37131	-0.2771																																4.31389	1.3888
1.31432	44.47	1.33988	29.85	1.36871	1.095	1.37242	-2.08	1.37416	-3.98	1.37032	-0.2799																																4.31667	1.3887
1.31385	44.05	1.3393	29.44	1.36774	1.065	1.37143	-2.087	1.37318	-4.005	1.36932	-0.2851																																4.31944	1.3887
1.31343	43.59	1.33874	29	1.36675	1.055	1.37043	-2.085	1.37221	-4.032	1.36832	-0.2867																																4.32222	1.3887
1.31295	43.17	1.33815	28.59	1.36578	1.031	1.36943	-2.089	1.37124	-4.06	1.36732	-0.2873																																4.325	1.3885
1.31245	42.77	1.33757	28.18	1.36481	1.009	1.36843	-2.091	1.37027	-4.088	1.36633	-0.2925																																4.32778	1.3891
1.312	42.33	1.33705	27.7	1.36383	0.9867	1.36744	-2.098	1.3693	-4.118	1.36533	-0.2944																																4.33056	1.3886
1.31153	41.91	1.33656	27.2	1.36286	0.9639	1.36645	-2.104	1.36833	-4.149	1.36434	-0.2974																																4.33333	1.3884
1.31107	41.48	1.33596	26.8	1.36188	0.9446	1.36546	-2.11	1.36736	-4.18	1.36334	-0.3036																																4.33611	1.3885
1.31063	41.03	1.33532	26.44	1.3609	0.9289	1.36447	-2.119	1.3664	-4.217	1.36234	-0.3023																																4.33889	1.3886
1.31016	40.61	1.33475	26.02	1.35993	0.9077	1.36348	-2.127	1.36544	-4.254	1.36135	-0.3067																																4.34167	1.3885
1.30966	40.21	1.33423	25.54	1.35896	0.8821	1.36248	-2.128	1.36448	-4.288	1.36035	-0.3082																																4.34444	1.3886
1.30927	39.72	1.33365	25.12	1.35798	0.8631	1.36149	-2.142	1.36352	-4.331	1.35936	-0.3171																																4.34722	1.3884
1.30878	39.31	1.33313	24.65	1.35701	0.8391	1.3605	-2.147	1.36256	-4.371	1.35836	-0.3196																																4.35	1.3883
1.30825	38.94	1.33259	24.19	1.35603	0.8209	1.35951	-2.159	1.36161	-4.417	1.35736	-0.3223																																4.35278	1.3881
1.30777	38.52	1.33205	23.74	1.35506	0.796	1.35852	-2.169	1.36066	-4.466	1.35637	-0.3257																																4.35556	1.3884
1.30729	38.11	1.33149	23.3	1.35408	0.7794	1.35754	-2.18	1.35971	-4.512	1.35537	-0.3297																																4.35833	1.3883
1.30681	37.69	1.33093	22.86	1.3531	0.7582	1.35655	-2.195	1.35876	-4.561	1.35437	-0.331																																4.36111	1.388
1.30629	37.31	1.33038	22.42	1.35213	0.7363	1.35558	-2.214	1.35782	-4.617	1.35338	-0.3328																																4.36389	1.3883
1.30581	36.89	1.32976	22.04	1.35115	0.717	1.35459	-2.221	1.35688	-4.672	1.35238	-0.3362																																4.36667	1.3886
1.30538	36.44	1.32918	21.63	1.35018	0.6957	1.35361	-2.241	1.35594	-4.734	1.35139	-0.3433																																4.36944	1.3884
1.30492	36.01	1.32861	21.2	1.3492	0.6764	1.35262	-2.255	1.35501	-4.795	1.3504	-0.3525																																4.37222	1.388
1.30439	35.63	1.32798	20.83	1.34823	0.6539	1.35164	-2.269	1.35407	-4.86	1.3494	-0.3525																																4.375	1.3886
1.30387	35.25	1.32742	20.4	1.34725	0.6348	1.35067	-2.292	1.35315	-4.93	1.3484	-0.3531																																4.37778	1.3877
1.30339	34.83	1.32682	20	1.34628	0.6121	1.34969	-2.311	1.35222	-4.998	1.34741	-0.3614																																4.38056	1.3881
1.30289	34.43	1.32623	19.59	1.3453	0.5918	1.34872	-2.334	1.3513	-5.078	1.34642	-0.3725																																4.38333	1.388
1.30241	34.02	1.32565	19.18	1.34433	0.5699	1.34774	-2.357	1.35038	-5.155	1.34542	-0.3734																																4.38611	1.3884
1.30191	33.62	1.32504	18.79	1.34335	0.5512	1.34677	-2.378	1.34947	-5.241	1.34443	-0.3799																																4.38889	1.3881
1.3014	33.23	1.32443	18.4	1.34237	0.5306	1.3458	-2.403	1.34857	-5.333	1.34343	-0.3823																																4.39167	1.3882
1.30087	32.85	1.32383	18.01	1.3414	0.509	1.34483	-2.427	1.34766	-5.423	1.34244	-0.3866																																4.39444	1.3882
1.30032	32.49	1.3232	17.64	1.34042	0.4872	1.34386	-2.453	1.34676	-5.515	1.34144	-0.39																																4.39722	1.3882
1.29985	32.07	1.32264	17.21	1.33945	0.4644	1.34289	-2.486	1.34587	-5.619	1.34045	-0.3989																																4.4	1.3884
1.29939	31.64	1.32203	16.82	1.33847	0.4469	1.34192	-2.509	1.34497	-5.718	1.33945	-0.4026																																4.40278	1.3881
1.2989	31.23	1.32143	16.42	1.3375	0.4248	1.34096	-2.539	1.34409	-5.829	1.33846	-0.4072																																4.40556	1.388
1.29845	30.79	1.32087	15.99	1.33652	0.4057	1.34	-2.576	1.3432	-5.942	1.33746	-0.4085																																4.40833	1.3879
1.29793	30.41	1.32028	15.58	1.33555	0.3845	1.33904	-2.609	1.34233	-6.059	1.33647	-0.414																																4.41111	1.3882
1.29741	30.02	1.31971	15.15	1.33457	0.3636	1.33807	-2.641	1.34146	-6.188	1.33547	-0.4134																																4.41389	1.3879
1.2969	29.63	1.31915	14.72	1.33359	0.3429	1.33712	-2.677	1.34059	-6.311	1.33448	-0.4217																																4.41667	1.3884
1.29633	29.29	1.31855	14.32	1.33262	0.3223	1.33616	-2.713	1.33973	-6.444	1.33348	-0.43																																4.41944	1.3883
1.29583	28.89	1.31795	13.92	1.33164	0.302	1.3352	-2.753	1.33887	-6.582	1.33248	-0.4285																																4.42222	1.3883
1.29529	28.52	1.31736	13.52	1.33067	0.2814	1.33427	-2.805	1.33803	-6.736	1.33149	-0.4325																																4.425	1.3885
1.29479	28.12	1.31676	13.12	1.32969	0.2599	1.3333	-2.839	1.33719	-6.884	1.33049	-0.4386																																4.42778	1.3881
1.29431	27.71	1.31613	12.76	1.32872	0.2396	1.33235	-2.876	1.33635	-7.037	1.3295	-0.4398																																4.43056	1.3883
1.29376	27.35	1.31549	12.4	1.32774	0.2184	1.33139	-2.916	1.33551	-7.197	1.3285	-0.4444																																4.43333	1.3878
1.29327	26.94	1.31487	12.02	1.32677	0.1978	1.33045	-2.962	1.33469	-7.366	1.32751	-0.4515																																4.43611	1.3881
1.2927	26.6	1.31427	11.63	1.32579	0.1775	1.32949	-2.996	1.33387	-7.539	1.32652	-0.4598																																4.43889	1.3878
1.29217	26.22	1.31365	11.25	1.32481	0.1575	1.32854	-3.042	1.33306	-7.717	1.32552	-0.4647																																4.44167	1.3877
1.29164	25.85	1.31302	10.88	1.32384	0.1372	1.32759	-3.085	1.33225	-7.905	1.32452	-0.4644																																4.44444	1.388
1.29107	25.5	1.31238	10.53	1.32286	0.1166	1.32663	-3.122	1.33144	-8.089	1.32352	-0.4647																																4.44722	1.3878
1.29054	25.13	1.31175	10.16	1.32189	0.09535	1.32568	-3.165	1.33065	-8.286	1.32253	-0.4734																																4.45	1.388
1.28999	24.77	1.31112	9.796	1.32091	0.07526	1.32473	-3.208	1.32986	-8.486	1.32154	-0.478																																4.45278	1.388
1.28948	24.38	1.31048	9.44	1.31993	0.05539	1.32378	-3.248	1.32907	-8.689	1.32055	-0.4881																																4.45556	1.3876
1.2889	24.04	1.30983	9.09	1.31896	0.03549	1.32283	-3.288	1.32829	-8.901	1.31956	-0.4967																																4.45833	1.388
1.28838	23.66	1.30918	8.741	1.31798	0.0151	1.32188	-3.331	1.32752	-9.117	1.31857	-0.506																																4.46111	1.3878
1.28783	23.3	1.30853	8.39	1.31701	-0.00551	1.32092	-3.368	1.32675	-9.341	1.31757	-0.505																																4.46389	1.3881
1.28728	22.94	1.30787	8.056	1.31603	-0.02608	1.31997	-3.414	1.32599	-9.572	1.31657	-0.51																																4.46667	1.3877
1.28673	22.58	1.3072	7.733	1.31505	-0.04577	1.31901	-3.448	1.32523	-9.802	1.31559	-0.5253																																4.46944	1.3878
1.28616	22.24	1.30654	7.398	1.31408	-0.06441	1.31806	-3.491	1.32448	-10.04	1.31459	-0.5263																																4.47222	1.3881
1.28563	21.86	1.30586	7.078	1.3131	-0.08298	1.31711	-3.531	1.32374	-10.29	1.3136	-0.5346																																4.475	1.3879
1.28507	21.51	1.30516	6.778	1.31212	-0.1024	1.31615	-3.568	1.323	-10.54	1.3126	-0.5361																																4.47778	1.388
1.2845	21.17	1.30447	6.471	1.31114	-0.1225	1.3152	-3.608	1.32228	-10.8	1.31162	-0.5481																																4.48056	1.3877
1.28393	20.82	1.30377	6.171	1.31017	-0.1424	1.31424	-3.642	1.32155	-11.06	1.31062	-0.5493																																4.48333	1.3878
1.28341	20.44	1.30305	5.894	1.30919	-0.1613	1.31328	-3.679	1.32083	-11.33	1.30962	-0.5493																																4.48611	1.388
1.28285	20.09	1.30233	5.615	1.30821	-0.1802	1.31233	-3.716	1.32012	-11.61	1.30863	-0.5583																																4.48889	1.3879
1.28224	19.78	1.30159	5.361	1.30724	-0.1993	1.31135	-3.74	1.31941	-11.89	1.30764	-0.5662																																4.49167	1.3878
1.28165	19.45	1.30085	5.104	1.30626	-0.2183	1.31039	-3.771	1.31872	-12.18	1.30665	-0.5739																																4.49444	1.3878
1.28104	19.14	1.3001	4.861	1.30528	-0.2369	1.30943	-3.805	1.31803	-12.48	1.30565	-0.5742																																4.49722	1.3881
1.28045	18.81	1.29932	4.637	1.3043	-0.255	1.30847	-3.839	1.31733	-12.77	1.30466	-0.5832																																4.5	1.3881
1.27986	18.48	1.29854	4.424	1.30332	-0.2725	1.3075	-3.866	1.31666	-13.08	1.30366	-0.585																																4.50278	1.3881
1.27926	18.16	1.29775	4.216	1.30234	-0.2904	1.30653	-3.891	1.31597	-13.38	1.30267	-0.597																																4.50556	1.3878
1.27865	17.85	1.29693	4.029	1.30136	-0.3079	1.30555	-3.912	1.31529	-13.69	1.30168	-0.6016																																4.50833	1.3877
1.27805	17.53	1.29611	3.855	1.30038	-0.3251	1.30458	-3.934	1.31464	-14.02	1.30068	-0.6047																																4.51111	1.3879
1.27744	17.22	1.29527	3.695	1.2994	-0.3411	1.3036	-3.955	1.31397	-14.34	1.29969	-0.6121																																4.51389	1.3876
1.27689	16.86	1.29442	3.552	1.29842	-0.3568	1.30263	-3.98	1.31332	-14.67	1.29869	-0.6158																																4.51667	1.3875
1.2763	16.53	1.29354	3.425	1.29744	-0.3722	1.30165	-3.998	1.31267	-15.01	1.2977	-0.6198																																4.51944	1.3876
1.27571	16.21	1.29266	3.314	1.29646	-0.3875	1.30067	-4.011	1.31201	-15.34	1.2967	-0.6182																																4.52222	1.3876
1.27511	15.89	1.29175	3.219	1.29548	-0.4026	1.29969	-4.029	1.31138	-15.69	1.2957	-0.6225																																4.525	1.388
1.27444	15.62	1.29083	3.138	1.29449	-0.4174	1.29871	-4.045	1.31075	-16.04	1.29472	-0.6358																																4.52778	1.3877
1.27383	15.31	1.28991	3.063	1.29351	-0.4312	1.29772	-4.057	1.31012	-16.4	1.29372	-0.6391																																4.53056	1.3878
1.27322	15	1.28897	3.004	1.29253	-0.4451	1.29674	-4.069	1.3095	-16.76	1.29273	-0.6434																																4.53333	1.3878
1.27261	14.69	1.28802	2.95	1.29154	-0.4589	1.29575	-4.082	1.30887	-17.12	1.29173	-0.6484																																4.53611	1.3877
1.27197	14.4	1.28707	2.902	1.29056	-0.4724	1.29476	-4.091	1.30826	-17.49	1.29073	-0.649																																4.53889	1.3876
1.27135	14.1	1.28612	2.856	1.28957	-0.4854	1.29377	-4.097	1.30765	-17.86	1.28974	-0.6554																																4.54167	1.3877
1.27068	13.83	1.28517	2.807	1.28859	-0.498	1.29278	-4.103	1.30704	-18.24	1.28875	-0.6641																																4.54444	1.3877
1.27009	13.51	1.28422	2.755	1.2876	-0.51	1.29179	-4.112	1.30644	-18.62	1.28775	-0.665																																4.54722	1.3877
1.26947	13.2	1.28328	2.698	1.28662	-0.521	1.29079	-4.112	1.30585	-19.01	1.28676	-0.6714																																4.55	1.388
1.26882	12.92	1.28234	2.638	1.28563	-0.5321	1.28978	-4.109	1.30525	-19.4	1.28576	-0.6705																																4.55278	1.3876
1.26816	12.65	1.2814	2.58	1.28464	-0.5432	1.28879	-4.112	1.30467	-19.8	1.28477	-0.6813																																4.55556	1.3876
1.2675	12.38	1.28046	2.516	1.28365	-0.5533	1.28778	-4.109	1.30409	-20.2	1.28376	-0.6782																																4.55833	1.3875
1.26686	12.09	1.27953	2.449	1.28267	-0.5635	1.28678	-4.109	1.30352	-20.61	1.28278	-0.6893																																4.56111	1.3876
1.26624	11.79	1.2786	2.38	1.28168	-0.5727	1.28578	-4.103	1.30294	-21.02	1.28178	-0.6905																																4.56389	1.3875
1.26555	11.54	1.27767	2.313	1.28069	-0.5813	1.28477	-4.1	1.30237	-21.43	1.28078	-0.6896																																4.56667	1.3877
1.2649	11.26	1.27673	2.245	1.2797	-0.589	1.28377	-4.097	1.30182	-21.86	1.27978	-0.6896																																4.56944	1.3878
1.26425	10.98	1.2758	2.182	1.27871	-0.5973	1.28277	-4.094	1.30126	-22.28	1.27878	-0.6942																																4.57222	1.3877
1.26359	10.71	1.27487	2.109	1.27771	-0.6041	1.28176	-4.088	1.30071	-22.71	1.27779	-0.7053																																4.575	1.3874
1.26293	10.44	1.27393	2.048	1.27672	-0.6112	1.28076	-4.088	1.30017	-23.15	1.2768	-0.7133																																4.57778	1.3874
1.26225	10.18	1.273	1.984	1.27573	-0.6167	1.27976	-4.088	1.29962	-23.58	1.2758	-0.712																																4.58056	1.3873
1.26158	9.92	1.27206	1.926	1.27474	-0.6222	1.27876	-4.091	1.29909	-24.03	1.2748	-0.7114																																4.58333	1.3873
1.26092	9.649	1.27112	1.864	1.27374	-0.6271	1.27776	-4.091	1.29856	-24.48	1.2738	-0.7142																																4.58611	1.3873
1.26024	9.389	1.27018	1.799	1.27275	-0.6315	1.27677	-4.094	1.29804	-24.94	1.2728	-0.7096																																4.58889	1.3874
1.25957	9.131	1.26925	1.734	1.27175	-0.6358	1.27577	-4.1	1.29752	-25.4	1.2718	-0.7127																																4.59167	1.3875
1.25889	8.871	1.26831	1.676	1.27076	-0.6395	1.27478	-4.103	1.29701	-25.87	1.27081	-0.7157																																4.59444	1.3875
1.2582	8.624	1.26737	1.615	1.26976	-0.6419	1.27378	-4.106	1.2965	-26.34	1.2698	-0.7142																																4.59722	1.3877
1.25751	8.378	1.26643	1.557	1.26876	-0.6434	1.27279	-4.118	1.296	-26.82	1.26881	-0.7219																																4.6	1.3874
1.25681	8.136	1.26549	1.497	1.26776	-0.645	1.2718	-4.125	1.29551	-27.31	1.26782	-0.7286																																4.60278	1.3871
1.25612	7.888	1.26454	1.443	1.26676	-0.6459	1.27081	-4.134	1.29503	-27.81	1.26682	-0.7277																																4.60556	1.3874
1.25543	7.644	1.2636	1.388	1.26576	-0.6462	1.26982	-4.14	1.29455	-28.3	1.26583	-0.7333																																4.60833	1.3874
1.25474	7.396	1.26265	1.334	1.26476	-0.6459	1.26883	-4.149	1.29407	-28.8	1.26482	-0.7243																																4.61111	1.3874
1.25406	7.14	1.2617	1.285	1.26376	-0.6447	1.26783	-4.152	1.2936	-29.31	1.26383	-0.733																																4.61389	1.3874
1.25337	6.895	1.26075	1.235	1.26276	-0.6425	1.26683	-4.149	1.29312	-29.81	1.26283	-0.7391																																4.61667	1.3876
1.25265	6.669	1.2598	1.186	1.26176	-0.6395	1.26584	-4.158	1.29314	-30.79	1.26182	-0.7296																																4.61944	1.3875
1.25194	6.437	1.25885	1.143	1.26075	-0.6361	1.26485	-4.165	1.29269	-31.31	1.26082	-0.7271																																4.62222	1.3876
1.25123	6.203	1.25789	1.102	1.25975	-0.6311	1.26385	-4.165	1.2922	-31.8	1.25983	-0.7323																																4.625	1.3876
1.25052	5.975	1.25693	1.062	1.25874	-0.6259	1.26285	-4.165	1.29175	-32.33	1.25883	-0.7409																																4.62778	1.3874
1.24981	5.742	1.25597	1.023	1.25773	-0.6201	1.26185	-4.168	1.2913	-32.85	1.25783	-0.7403																																4.63056	1.3875
1.24908	5.526	1.255	0.9872	1.25672	-0.6124	1.26086	-4.171	1.29081	-33.34	1.25684	-0.7462																																4.63333	1.3875
1.24837	5.295	1.25404	0.9532	1.25571	-0.6038	1.25986	-4.174	1.29032	-33.83	1.25585	-0.7566																																4.63611	1.3871
1.24765	5.07	1.25307	0.9205	1.2547	-0.5942	1.25887	-4.186	1.2898	-34.29	1.25484	-0.7465																																4.63889	1.3874
1.24694	4.843	1.2521	0.8882	1.25369	-0.5835	1.25787	-4.18	1.28932	-34.79	1.25385	-0.7523																																4.64167	1.3875
1.24621	4.624	1.25114	0.8549	1.25268	-0.5718	1.25688	-4.192	1.2888	-35.25	1.25285	-0.756																																4.64444	1.3874
1.24548	4.412	1.25017	0.8255	1.25166	-0.5589	1.25588	-4.192	1.28825	-35.68	1.25185	-0.7533																																4.64722	1.3874
1.24475	4.193	1.2492	0.7948	1.25064	-0.5444	1.25489	-4.201	1.2877	-36.11	1.25085	-0.7514																																4.65	1.3876
1.24403	3.973	1.24823	0.7661	1.24962	-0.5284	1.2539	-4.208	1.28712	-36.51	1.24985	-0.7502																																4.65278	1.3873
1.2433	3.753	1.24726	0.7373	1.2486	-0.5109	1.25291	-4.22	1.28653	-36.91	1.24884	-0.7477																																4.65556	1.3875
1.24256	3.544	1.24628	0.7109	1.24758	-0.4912	1.25193	-4.235	1.28592	-37.28	1.24786	-0.7597																																4.65833	1.3873
1.24183	3.333	1.24531	0.6848	1.24655	-0.4678	1.25094	-4.245	1.28528	-37.62	1.24686	-0.7671																																4.66111	1.3872
1.24108	3.128	1.24434	0.6573	1.24552	-0.4401	1.24996	-4.263	1.28462	-37.95	1.24586	-0.7619																																4.66389	1.3874
1.24034	2.921	1.24336	0.6357	1.24448	-0.4085	1.24898	-4.278	1.28391	-38.23	1.24486	-0.7588																																4.66667	1.3872
1.23961	2.71	1.24238	0.6145	1.24344	-0.3743	1.248	-4.294	1.2832	-38.51	1.24386	-0.7622																																4.66944	1.3872
1.23886	2.504	1.2414	0.5902	1.24241	-0.3442	1.24703	-4.321	1.28245	-38.75	1.24286	-0.7588																																4.67222	1.3868
1.23812	2.301	1.24043	0.5675	1.24138	-0.323	1.24605	-4.337	1.28168	-38.97	1.24185	-0.7579																																4.675	1.3869
1.23738	2.096	1.23945	0.5463	1.24036	-0.307	1.24507	-4.355	1.28087	-39.15	1.24086	-0.7609																																4.67778	1.387
1.23663	1.892	1.23847	0.5214	1.23935	-0.2944	1.24411	-4.386	1.28007	-39.34	1.23985	-0.7576																																4.68056	1.3871
1.23589	1.687	1.23749	0.5038	1.23834	-0.2836	1.24314	-4.414	1.2792	-39.46	1.23886	-0.7674																																4.68333	1.3871
1.23514	1.483	1.23651	0.486	1.23732	-0.2737	1.24217	-4.438	1.27826	-39.52	1.23785	-0.7585																																4.68611	1.3871
1.2344	1.281	1.23553	0.4704	1.23631	-0.2651	1.24121	-4.472	1.27729	-39.55	1.23685	-0.7573																																4.68889	1.3869
1.23365	1.075	1.23454	0.4518	1.2353	-0.2574	1.24024	-4.506	1.27629	-39.55	1.23586	-0.7597																																4.69167	1.3872
1.23291	0.8712	1.23356	0.4346	1.2343	-0.2504	1.23929	-4.543	1.2752	-39.46	1.23486	-0.7637																																4.69444	1.3872
1.23216	0.6742	1.23258	0.4207	1.23329	-0.2439	1.23833	-4.583	1.27404	-39.31	1.23385	-0.756																																4.69722	1.3869
1.23141	0.471	1.23159	0.4039	1.23228	-0.2378	1.23738	-4.626	1.27281	-39.09	1.23285	-0.7576																																4.7	1.3869
1.23065	0.276	1.23061	0.3909	1.23127	-0.2316	1.23644	-4.675	1.27153	-38.82	1.23186	-0.7591																																4.70278	1.387
1.2299	0.07685	1.22962	0.3766	1.23027	-0.2261	1.2355	-4.721	1.27011	-38.42	1.23086	-0.7609																																4.70556	1.3867
1.22916	-0.128	1.22863	0.3645	1.22926	-0.2208	1.23455	-4.767	1.26859	-37.92	1.22985	-0.7499																																4.70833	1.3872
1.22842	-0.3328	1.22765	0.3485	1.22826	-0.2159	1.23361	-4.82	1.26695	-37.31	1.22884	-0.7428																																4.71111	1.3869
1.22768	-0.5403	1.22666	0.3403	1.22725	-0.211	1.23267	-4.869	1.26518	-36.57	1.22784	-0.7434																																4.71389	1.3867
1.22694	-0.7501	1.22567	0.3229	1.22624	-0.2061	1.23173	-4.924	1.26325	-35.68	1.22685	-0.7566																																4.71667	1.387
1.22619	-0.9537	1.22468	0.3166	1.22524	-0.2012	1.2308	-4.983	1.26112	-34.6	1.22585	-0.7554																																4.71944	1.3873
1.22545	-1.161	1.22369	0.3097	1.22423	-0.1962	1.22987	-5.041	1.2589	-33.43	1.22484	-0.7434																																4.72222	1.3873
1.22471	-1.368	1.2227	0.2994	1.22323	-0.1919	1.22895	-5.109	1.25655	-32.14	1.22384	-0.7437																																4.725	1.3872
1.22397	-1.573	1.22171	0.2879	1.22222	-0.1873	1.22803	-5.177	1.25411	-30.76	1.22284	-0.7471																																4.72778	1.3872
1.22324	-1.786	1.22072	0.2768	1.22122	-0.1827	1.22711	-5.247	1.25166	-29.37	1.22184	-0.7449																																4.73056	1.3869
1.2225	-1.995	1.21973	0.2652	1.22021	-0.1784	1.22619	-5.321	1.24922	-27.99	1.22084	-0.7489																																4.73333	1.3874
1.22176	-2.206	1.21874	0.258	1.21921	-0.1735	1.22528	-5.392	1.24684	-26.67	1.21982	-0.7299																																4.73611	1.3873
1.22102	-2.412	1.21775	0.2512	1.2182	-0.1682	1.22437	-5.472	1.24442	-25.31	1.21883	-0.737																																4.73889	1.3871
1.22029	-2.626	1.21676	0.2421	1.21719	-0.163	1.22346	-5.552	1.24189	-23.84	1.21782	-0.724																																4.74167	1.3873
1.21956	-2.844	1.21576	0.2357	1.21619	-0.1578	1.22256	-5.632	1.23928	-22.3	1.21683	-0.74																																4.74444	1.3872
1.21883	-3.06	1.21477	0.2253	1.21518	-0.1529	1.22166	-5.721	1.23674	-20.82	1.21583	-0.7342																																4.74722	1.3871
1.21809	-3.268	1.21378	0.2202	1.21418	-0.1486	1.22076	-5.81	1.23414	-19.29	1.21482	-0.7234																																4.75	1.387
1.21736	-3.482	1.21279	0.2108	1.21317	-0.1446	1.21987	-5.899	1.2315	-17.72	1.21381	-0.7231																																4.75278	1.387
1.21663	-3.699	1.21179	0.2041	1.21217	-0.1412	1.21897	-5.992	1.22902	-16.3	1.21281	-0.7191																																4.75556	1.3872
1.2159	-3.916	1.2108	0.1993	1.21116	-0.1378	1.21809	-6.087	1.22683	-15.16	1.21181	-0.7222																																4.75833	1.387
1.21517	-4.13	1.2098	0.1936	1.21016	-0.1353	1.2172	-6.185	1.22484	-14.21	1.21081	-0.7197																																4.76111	1.3874
1.21443	-4.34	1.20881	0.1895	1.20916	-0.1329	1.21631	-6.281	1.22249	-12.92	1.2098	-0.7114																																4.76389	1.3873
1.2137	-4.554	1.20782	0.183	1.20815	-0.1304	1.21544	-6.388	1.22027	-11.75	1.20881	-0.7194																																4.76667	1.3873
1.21297	-4.768	1.20682	0.1741	1.20715	-0.128	1.21456	-6.499	1.21816	-10.69	1.20781	-0.7173																																4.76944	1.3872
1.21223	-4.978	1.20582	0.1752	1.20615	-0.1253	1.21368	-6.598	1.21635	-9.91	1.2068	-0.7059																																4.77222	1.3874
1.21149	-5.185	1.20483	0.1659	1.20515	-0.1231	1.21281	-6.711	1.21474	-9.326	1.20579	-0.7004																																4.775	1.3874
1.21075	-5.395	1.20383	0.1652	1.20414	-0.1212	1.21195	-6.828	1.21326	-8.874	1.20479	-0.6967																																4.77778	1.3872
1.21001	-5.6	1.20284	0.1626	1.20314	-0.1193	1.21108	-6.939	1.21188	-8.501	1.20379	-0.7																																4.78056	1.387
1.20926	-5.801	1.20184	0.1537	1.20214	-0.1173	1.2102	-7.047	1.21055	-8.185	1.20279	-0.7004																																4.78333	1.3871
1.20851	-6.001	1.20085	0.1513	1.20114	-0.1154	1.20934	-7.163	1.20926	-7.911	1.20178	-0.6905																																4.78611	1.3876
1.20776	-6.202	1.19985	0.1494	1.20013	-0.1134	1.20848	-7.283	1.208	-7.665	1.20077	-0.6819																																4.78889	1.3876
1.20701	-6.395	1.19885	0.1456	1.19913	-0.1115	1.20762	-7.409	1.20677	-7.443	1.19977	-0.6816																																4.79167	1.3874
1.20625	-6.588	1.19786	0.1417	1.19813	-0.1098	1.20676	-7.526	1.20555	-7.234	1.19877	-0.6847																																4.79444	1.3872
1.20548	-6.775	1.19686	0.1394	1.19713	-0.1081	1.2059	-7.646	1.20434	-7.034	1.19776	-0.6773																																4.79722	1.3872
1.20472	-6.967	1.19586	0.1358	1.19613	-0.1063	1.20504	-7.769	1.20313	-6.834	1.19676	-0.6748																																4.8	1.3873
1.20394	-7.141	1.19486	0.1339	1.19512	-0.1041	1.20419	-7.892	1.20192	-6.625	1.19576	-0.6721																																4.80278	1.3874
1.20316	-7.316	1.19387	0.1299	1.19412	-0.1018	1.20334	-8.025	1.20069	-6.41	1.19476	-0.6748																																4.80556	1.3874
1.20238	-7.494	1.19287	0.1297	1.19312	-0.09938	1.20248	-8.142	1.19945	-6.182	1.19375	-0.6659																																4.80833	1.3874
1.20159	-7.661	1.19187	0.1288	1.19211	-0.09679	1.20163	-8.271	1.19819	-5.93	1.19275	-0.6644																																4.81111	1.3874
1.2008	-7.827	1.19087	0.1271	1.19111	-0.0943	1.20078	-8.4	1.19689	-5.638	1.19174	-0.6598																																4.81389	1.387
1.2	-7.991	1.18987	0.1257	1.19011	-0.09147	1.19992	-8.523	1.1956	-5.364	1.19074	-0.6567																																4.81667	1.3872
1.19921	-8.154	1.18888	0.1231	1.1891	-0.08821	1.19907	-8.649	1.19438	-5.155	1.18973	-0.6518																																4.81944	1.3873
1.19839	-8.296	1.18788	0.1208	1.1881	-0.08471	1.19821	-8.772	1.19321	-4.989	1.18873	-0.6471																																4.82222	1.3873
1.19758	-8.454	1.18688	0.1195	1.1871	-0.08074	1.19735	-8.889	1.19206	-4.847	1.18772	-0.6422																																4.825	1.3872
1.19676	-8.593	1.18588	0.1165	1.18609	-0.07656	1.1965	-9.021	1.19093	-4.724	1.18672	-0.6419																																4.82778	1.3871
1.19593	-8.732	1.18488	0.114	1.18508	-0.07154	1.19564	-9.144	1.18982	-4.617	1.18572	-0.6388																																4.83056	1.3873
1.1951	-8.869	1.18389	0.1102	1.18408	-0.06527	1.19479	-9.27	1.18871	-4.515	1.18472	-0.6416																																4.83333	1.3873
1.19427	-9	1.18288	0.115	1.18307	-0.05893	1.19394	-9.396	1.18762	-4.423	1.18372	-0.6345																																4.83611	1.3874
1.19341	-9.116	1.18189	0.111	1.18206	-0.05364	1.19308	-9.519	1.18652	-4.328	1.18271	-0.6333																																4.83889	1.3875
1.19257	-9.243	1.18089	0.1113	1.18106	-0.0497	1.19222	-9.639	1.18542	-4.229	1.18171	-0.6324																																4.84167	1.3872
1.19171	-9.356	1.17989	0.1099	1.18006	-0.04709	1.19136	-9.762	1.18432	-4.137	1.1807	-0.6247																																4.84444	1.3872
1.19085	-9.468	1.17889	0.1099	1.17905	-0.04503	1.19049	-9.87	1.18323	-4.051	1.17969	-0.6124																																4.84722	1.3871
1.18999	-9.576	1.17789	0.109	1.17805	-0.04334	1.18963	-9.993	1.18215	-3.977	1.17869	-0.6099																																4.85	1.3873
1.18911	-9.675	1.17689	0.1064	1.17705	-0.0418	1.18878	-10.12	1.18107	-3.903	1.17769	-0.6152																																4.85278	1.3871
1.18823	-9.765	1.1759	0.1032	1.17605	-0.04014	1.18792	-10.24	1.18	-3.829	1.17669	-0.6148																																4.85556	1.3871
1.18734	-9.859	1.1749	0.09866	1.17505	-0.03882	1.18706	-10.36	1.17893	-3.768	1.17568	-0.6078																																4.85833	1.3872
1.18646	-9.95	1.1739	0.09842	1.17404	-0.03783	1.18619	-10.47	1.17787	-3.706	1.17468	-0.6047																																4.86111	1.3874
1.18556	-10.03	1.1729	0.09961	1.17304	-0.03694	1.18532	-10.58	1.17681	-3.648	1.17367	-0.5973																																4.86389	1.3871
1.18466	-10.11	1.1719	0.0974	1.17204	-0.03629	1.18444	-10.69	1.17575	-3.592	1.17267	-0.5982																																4.86667	1.387
1.18375	-10.18	1.1709	0.09535	1.17104	-0.03553	1.18357	-10.8	1.17469	-3.537	1.17167	-0.5961																																4.86944	1.387
1.18283	-10.25	1.1699	0.09472	1.17004	-0.03457	1.18271	-10.92	1.17363	-3.479	1.17067	-0.5912																																4.87222	1.3867
1.18191	-10.31	1.16891	0.09252	1.16904	-0.03374	1.18182	-11.01	1.17257	-3.423	1.16966	-0.5872																																4.875	1.3873
1.18097	-10.36	1.16791	0.09102	1.16804	-0.03291	1.18096	-11.13	1.17151	-3.362	1.16866	-0.5813																																4.87778	1.387
1.18005	-10.42	1.16691	0.08764	1.16704	-0.03245	1.18008	-11.24	1.17044	-3.294	1.16765	-0.5792																																4.88056	1.3873
1.1791	-10.46	1.16591	0.08984	1.16604	-0.03202	1.17919	-11.33	1.16936	-3.22	1.16665	-0.5749																																4.88333	1.3872
1.17816	-10.51	1.16491	0.08575	1.16504	-0.03143	1.1783	-11.43	1.1683	-3.162	1.16564	-0.5696																																4.88611	1.387
1.17722	-10.56	1.16392	0.08307	1.16404	-0.03085	1.17743	-11.54	1.16725	-3.116	1.16464	-0.5653																																4.88889	1.3874
1.17625	-10.58	1.16292	0.08142	1.16304	-0.03014	1.17651	-11.61	1.16621	-3.073	1.16364	-0.5666																																4.89167	1.3873
1.17528	-10.61	1.16192	0.07842	1.16203	-0.0295	1.17564	-11.72	1.16517	-3.036	1.16263	-0.5592																																4.89444	1.387
1.17432	-10.64	1.16092	0.07953	1.16103	-0.02916	1.17475	-11.81	1.16413	-2.999	1.16162	-0.5536																																4.89722	1.3872
1.17335	-10.66	1.15992	0.07701	1.16003	-0.02873	1.17384	-11.89	1.1631	-2.965	1.16062	-0.5509																																4.9	1.387
1.17235	-10.66	1.15893	0.07394	1.15903	-0.02836	1.17294	-11.98	1.16207	-2.937	1.15961	-0.5444																																4.90278	1.387
1.17136	-10.67	1.15793	0.07346	1.15803	-0.02802	1.17205	-12.07	1.16104	-2.91	1.15861	-0.5398																																4.90556	1.3872
1.17036	-10.67	1.15693	0.07094	1.15703	-0.02728	1.17113	-12.14	1.16001	-2.882	1.15761	-0.5383																																4.90833	1.387
1.16936	-10.67	1.15593	0.07181	1.15603	-0.02676	1.17021	-12.21	1.15898	-2.857	1.1566	-0.533																																4.91111	1.3873
1.16835	-10.66	1.15493	0.07189	1.15503	-0.02639	1.16928	-12.27	1.15795	-2.83	1.15559	-0.5278																																4.91389	1.3874
1.16732	-10.64	1.15393	0.06842	1.15403	-0.02605	1.16836	-12.34	1.15693	-2.805	1.15459	-0.5235																																4.91667	1.3869
1.16631	-10.63	1.15294	0.06417	1.15303	-0.02587	1.16743	-12.4	1.1559	-2.78	1.15359	-0.5232																																4.91944	1.3872
1.16527	-10.6	1.15194	0.06024	1.15203	-0.02544	1.1665	-12.46	1.15488	-2.762	1.15258	-0.5183																																4.92222	1.387
1.16422	-10.56	1.15094	0.06142	1.15103	-0.02488	1.16557	-12.52	1.15386	-2.741	1.15158	-0.5161																																4.925	1.3868
1.16318	-10.53	1.14993	0.06559	1.15003	-0.02445	1.16461	-12.55	1.15284	-2.719	1.15058	-0.5109																																4.92778	1.3873
1.16211	-10.47	1.14894	0.06394	1.14903	-0.02399	1.16365	-12.59	1.15182	-2.697	1.14957	-0.51																																4.93056	1.3871
1.16105	-10.42	1.14794	0.05905	1.14803	-0.02381	1.1627	-12.63	1.1508	-2.679	1.14857	-0.506																																4.93333	1.387
1.15996	-10.35	1.14694	0.05913	1.14703	-0.0235	1.16171	-12.64	1.14977	-2.657	1.14756	-0.5013																																4.93611	1.3872
1.15887	-10.28	1.14594	0.05811	1.14603	-0.02319	1.16074	-12.66	1.14876	-2.642	1.14656	-0.5004																																4.93889	1.3868
1.15778	-10.21	1.14495	0.0537	1.14503	-0.02279	1.15975	-12.67	1.14774	-2.624	1.14556	-0.497																																4.94167	1.3872
1.15667	-10.12	1.14395	0.05425	1.14403	-0.02202	1.15875	-12.67	1.14672	-2.605	1.14456	-0.4949																																4.94444	1.3873
1.15555	-10.02	1.14294	0.05464	1.14303	-0.02175	1.15776	-12.68	1.1457	-2.59	1.14355	-0.4897																																4.94722	1.3871
1.15441	-9.912	1.14194	0.0563	1.14203	-0.02159	1.15672	-12.65	1.14468	-2.571	1.14255	-0.4857																																4.95	1.3874
1.15327	-9.802	1.14095	0.05087	1.14103	-0.02132	1.1557	-12.63	1.14367	-2.556	1.14155	-0.486																																4.95278	1.3868
1.15212	-9.678	1.13995	0.05134	1.14002	-0.02107	1.15467	-12.6	1.14265	-2.538	1.14054	-0.4823																																4.95556	1.3871
1.15095	-9.542	1.13895	0.05	1.13902	-0.02067	1.15362	-12.56	1.14163	-2.519	1.13954	-0.4774																																4.95833	1.3872
1.14976	-9.391	1.13795	0.04913	1.13802	-0.02002	1.15256	-12.51	1.14061	-2.501	1.13853	-0.47																																4.96111	1.3869
1.14856	-9.233	1.13695	0.04528	1.13702	-0.01953	1.1515	-12.46	1.13959	-2.482	1.13753	-0.4727																																4.96389	1.3871
1.14735	-9.063	1.13595	0.04606	1.13602	-0.01932	1.15043	-12.4	1.13857	-2.461	1.13653	-0.4678																																4.96667	1.3873
1.14613	-8.886	1.13496	0.04362	1.13502	-0.01916	1.14935	-12.33	1.13755	-2.442	1.13552	-0.4641																																4.96944	1.3874
1.14488	-8.692	1.13395	0.04638	1.13402	-0.01895	1.14826	-12.25	1.13653	-2.421	1.13452	-0.4611																																4.97222	1.3868
1.14363	-8.489	1.13296	0.04354	1.13302	-0.01836	1.14717	-12.17	1.13551	-2.402	1.13351	-0.4555																																4.975	1.3868
1.14235	-8.268	1.13196	0.04063	1.13202	-0.01796	1.14607	-12.09	1.13449	-2.381	1.13251	-0.4509																																4.97778	1.387
1.14108	-8.054	1.13096	0.0426	1.13102	-0.01775	1.14496	-11.99	1.13346	-2.359	1.1315	-0.4451																																4.98056	1.387
1.13981	-7.834	1.12996	0.04315	1.13002	-0.01747	1.14386	-11.91	1.13244	-2.341	1.1305	-0.4398																																4.98333	1.387
1.13852	-7.601	1.12896	0.04039	1.12902	-0.01729	1.14275	-11.81	1.13142	-2.319	1.12949	-0.4355																																4.98611	1.3872
1.13723	-7.37	1.12796	0.0389	1.12802	-0.01664	1.14163	-11.71	1.1304	-2.298	1.12849	-0.4321																																4.98889	1.3869
1.13594	-7.14	1.12696	0.03976	1.12702	-0.01652	1.1405	-11.6	1.12938	-2.279	1.12748	-0.4269																																4.99167	1.3872
1.13466	-6.918	1.12596	0.0363	1.12602	-0.0163	1.13939	-11.5	1.12836	-2.261	1.12648	-0.4235																																4.99444	1.3871
1.13338	-6.693	1.12497	0.03417	1.12502	-0.01596	1.13827	-11.4	1.12734	-2.239	1.12547	-0.4198																																4.99722	1.3871
1.13211	-6.474	1.12396	0.03598	1.12402	-0.01566	1.13714	-11.29	1.12632	-2.218	1.12447	-0.4183																																5	1.3871
1.13084	-6.261	1.12296	0.03559	1.12302	-0.01513	1.13601	-11.18	1.1253	-2.199	1.12347	-0.4155																																5.00278	1.3867
1.12958	-6.058	1.12196	0.03976	1.12202	-0.01492	1.1349	-11.08	1.12427	-2.178	1.12247	-0.4149																																5.00556	1.3868
1.12835	-5.87	1.12096	0.03622	1.12102	-0.01483	1.13377	-10.97	1.12325	-2.159	1.12146	-0.4122																																5.00833	1.3871
1.12712	-5.686	1.11996	0.03591	1.12002	-0.01443	1.13265	-10.87	1.12223	-2.138	1.12046	-0.4103																																5.01111	1.387
1.12591	-5.516	1.11896	0.0348	1.11902	-0.01396	1.13152	-10.76	1.12121	-2.116	1.11946	-0.4106																																5.01389	1.3869
1.1247	-5.352	1.11797	0.03323	1.11802	-0.01366	1.1304	-10.65	1.12019	-2.098	1.11846	-0.4109																																5.01667	1.3869
1.12352	-5.207	1.11697	0.03142	1.11702	-0.01341	1.12927	-10.54	1.11917	-2.076	1.11746	-0.4125																																5.01944	1.387
1.12234	-5.065	1.11597	0.03173	1.11602	-0.01338	1.12815	-10.44	1.11815	-2.055	1.11646	-0.4122																																5.02222	1.3869
1.12118	-4.936	1.11496	0.03661	1.11502	-0.01301	1.12702	-10.33	1.11712	-2.033	1.11546	-0.4112																																5.025	1.3869
1.12003	-4.816	1.11397	0.03197	1.11401	-0.01249	1.12591	-10.23	1.1161	-2.012	1.11446	-0.4112																																5.02778	1.387
1.11888	-4.699	1.11297	0.02685	1.11301	-0.01212	1.12479	-10.13	1.11508	-1.993	1.11346	-0.4118																																5.03056	1.3868
1.11776	-4.599	1.11197	0.02968	1.11201	-0.01175	1.12369	-10.04	1.11406	-1.975	1.11247	-0.4134																																5.03333	1.3872
1.11664	-4.501	1.11097	0.02748	1.11101	-0.01169	1.12257	-9.944	1.11304	-1.956	1.11147	-0.4134																																5.03611	1.3869
1.11552	-4.409	1.10997	0.02654	1.11001	-0.01153	1.12146	-9.849	1.11202	-1.938	1.11047	-0.4131																																5.03889	1.3869
1.11442	-4.332	1.10897	0.02968	1.10901	-0.01092	1.12037	-9.766	1.111	-1.919	1.10947	-0.414																																5.04167	1.387
1.11334	-4.264	1.10797	0.02654	1.10801	-0.01055	1.11927	-9.682	1.10998	-1.901	1.10847	-0.4137																																5.04444	1.3869
1.11225	-4.196	1.10697	0.02646	1.10701	-0.01027	1.11817	-9.599	1.10896	-1.879	1.10746	-0.4125																																5.04722	1.3871
1.11118	-4.135	1.10597	0.02945	1.10601	-0.01018	1.11708	-9.523	1.10794	-1.861	1.10646	-0.4122																																5.05	1.3867
1.1101	-4.072	1.10497	0.02717	1.10501	-0.00997	1.11598	-9.43	1.10692	-1.842	1.10546	-0.4125																																5.05278	1.3867
1.10903	-4.015	1.10397	0.02551	1.10401	-0.00947	1.11488	-9.347	1.1059	-1.824	1.10446	-0.4122																																5.05556	1.3868
1.10797	-3.97	1.10297	0.02866	1.10301	-0.00904	1.11379	-9.273	1.10488	-1.805	1.10346	-0.4109																																5.05833	1.3869
1.10691	-3.924	1.10197	0.0285	1.10201	-0.00873	1.11272	-9.212	1.10386	-1.784	1.10246	-0.4097																																5.06111	1.387
1.10586	-3.885	1.10097	0.02709	1.10101	-0.00843	1.11165	-9.147	1.10284	-1.762	1.10146	-0.41																																5.06389	1.3869
1.10482	-3.851	1.09997	0.02685	1.10001	-0.0084	1.11057	-9.083	1.10182	-1.744	1.10046	-0.4091																																5.06667	1.3868
1.10378	-3.815	1.09897	0.02496	1.09901	-0.00815	1.10949	-9.015	1.1008	-1.722	1.09946	-0.4088																																5.06944	1.3868
1.10273	-3.777	1.09798	0.02472	1.09801	-0.0076	1.10842	-8.95	1.09977	-1.695	1.09846	-0.4082																																5.07222	1.3867
1.10169	-3.748	1.09697	0.02488	1.09701	-0.00723	1.10735	-8.895	1.09875	-1.673	1.09746	-0.4082																																5.075	1.3869
1.10066	-3.722	1.09598	0.02402	1.09601	-0.00698	1.10628	-8.83	1.09772	-1.652	1.09646	-0.4082																																5.07778	1.3869
1.09963	-3.695	1.09497	0.02669	1.09501	-0.00683	1.10522	-8.778	1.09671	-1.636	1.09546	-0.4082																																5.08056	1.3868
1.0986	-3.675	1.09398	0.02472	1.09401	-0.00677	1.10415	-8.72	1.09569	-1.618	1.09446	-0.4091																																5.08333	1.387
1.09758	-3.656	1.09298	0.02433	1.09301	-0.00624	1.10308	-8.664	1.09467	-1.599	1.09346	-0.4072																																5.08611	1.3868
1.09655	-3.634	1.09198	0.02362	1.09201	-0.00588	1.10202	-8.606	1.09365	-1.584	1.09246	-0.4082																																5.08889	1.3868
1.09553	-3.619	1.09098	0.02079	1.09101	-0.00554	1.10094	-8.541	1.09263	-1.566	1.09146	-0.4072																																5.09167	1.3866
1.09451	-3.6	1.08998	0.02425	1.09001	-0.00523	1.09987	-8.483	1.09162	-1.55	1.09046	-0.4075																																5.09444	1.3871
1.09349	-3.585	1.08898	0.02134	1.08901	-0.00517	1.0988	-8.421	1.0906	-1.532	1.08946	-0.4066																																5.09722	1.3866
1.09247	-3.571	1.08798	0.02307	1.08801	-0.00492	1.09774	-8.369	1.08958	-1.516	1.08846	-0.4066																																5.1	1.3869
1.09146	-3.559	1.08698	0.02362	1.08701	-0.0044	1.09667	-8.305	1.08857	-1.501	1.08746	-0.406																																5.10278	1.3867
1.09044	-3.543	1.08597	0.02543	1.086	-0.00415	1.09559	-8.24	1.08755	-1.483	1.08646	-0.4054																																5.10556	1.3871
1.08943	-3.535	1.08498	0.02252	1.085	-0.00388	1.09452	-8.175	1.08653	-1.464	1.08546	-0.406																																5.10833	1.387
1.08842	-3.529	1.08398	0.02307	1.084	-0.00394	1.09342	-8.095	1.08551	-1.449	1.08446	-0.4057																																5.11111	1.387
1.08741	-3.52	1.08298	0.02165	1.083	-0.00381	1.09233	-8.012	1.0845	-1.433	1.08346	-0.4072																																5.11389	1.3867
1.08639	-3.509	1.08198	0.02189	1.082	-0.00357	1.09124	-7.942	1.08348	-1.415	1.08246	-0.4048																																5.11667	1.3869
1.08538	-3.501	1.08098	0.01913	1.081	-0.0032	1.09015	-7.859	1.08246	-1.399	1.08146	-0.4057																																5.11944	1.3867
1.08436	-3.485	1.07998	0.02472	1.08	-0.00308	1.08904	-7.769	1.08144	-1.381	1.08046	-0.4045																																5.12222	1.3867
1.08336	-3.482	1.07897	0.02583	1.079	-0.00314	1.08794	-7.68	1.08043	-1.366	1.07946	-0.4048																																5.125	1.3868
1.08235	-3.474	1.07797	0.02937	1.078	-0.00326	1.08681	-7.573	1.07941	-1.347	1.07846	-0.4042																																5.12778	1.3868
1.08134	-3.469	1.07697	0.0248	1.077	-0.00308	1.0857	-7.474	1.07839	-1.335	1.07746	-0.4042																																5.13056	1.3864
1.08032	-3.454	1.07598	0.02039	1.076	-0.00289	1.08458	-7.37	1.07738	-1.32	1.07645	-0.4029																																5.13333	1.3868
1.07932	-3.451	1.07498	0.02047	1.075	-0.00277	1.08345	-7.259	1.07636	-1.301	1.07545	-0.402																																5.13611	1.3869
1.0783	-3.437	1.07398	0.02087	1.074	-0.00274	1.08232	-7.145	1.07535	-1.289	1.07445	-0.4011																																5.13889	1.3866
1.07729	-3.43	1.07298	0.02331	1.073	-0.00292	1.08117	-7.019	1.07433	-1.273	1.07345	-0.4002																																5.14167	1.3866
1.07628	-3.421	1.07198	0.02173	1.072	-0.00277	1.08002	-6.89	1.07331	-1.258	1.07245	-0.3983																																5.14444	1.3866
1.07526	-3.406	1.07098	0.02142	1.071	-0.00255	1.07888	-6.767	1.0723	-1.246	1.07145	-0.3977																																5.14722	1.3866
1.07426	-3.399	1.06998	0.02118	1.07	-0.00222	1.07772	-6.631	1.07129	-1.233	1.07045	-0.3959																																5.15	1.3864
1.07324	-3.386	1.06898	0.01842	1.069	-0.00203	1.07657	-6.505	1.07027	-1.221	1.06944	-0.3946																																5.15278	1.3865
1.07222	-3.372	1.06798	0.02142	1.068	-0.00209	1.07541	-6.37	1.06926	-1.204	1.06844	-0.394																																5.15556	1.3864
1.07121	-3.359	1.06698	0.02472	1.067	-0.00206	1.07426	-6.238	1.06824	-1.192	1.06744	-0.3919																																5.15833	1.3866
1.07019	-3.344	1.06598	0.0211	1.066	-0.00182	1.0731	-6.099	1.06723	-1.179	1.06644	-0.3906																																5.16111	1.3867
1.06916	-3.326	1.06498	0.0185	1.065	-0.00157	1.07194	-5.961	1.06621	-1.162	1.06544	-0.3888																																5.16389	1.3866
1.06814	-3.309	1.06398	0.02126	1.064	-0.00135	1.07077	-5.819	1.0652	-1.147	1.06444	-0.3872																																5.16667	1.3866
1.06712	-3.292	1.06298	0.01842	1.063	-0.00151	1.06962	-5.687	1.06419	-1.137	1.06344	-0.3866																																5.16944	1.3861
1.0661	-3.271	1.06198	0.02189	1.062	-0.00151	1.06846	-5.549	1.06318	-1.127	1.06243	-0.3857																																5.17222	1.3862
1.06507	-3.252	1.06098	0.02165	1.061	-0.00151	1.0673	-5.416	1.06217	-1.119	1.06143	-0.3848																																5.175	1.3864
1.06404	-3.225	1.05998	0.02307	1.06	-0.00126	1.06615	-5.287	1.06116	-1.113	1.06043	-0.3835																																5.17778	1.3865
1.06301	-3.202	1.05898	0.02094	1.059	-0.0012	1.06499	-5.149	1.06016	-1.107	1.05943	-0.3835																																5.18056	1.386
1.06198	-3.176	1.05798	0.01835	1.058	-0.00145	1.06385	-5.023	1.05915	-1.101	1.05843	-0.3826																																5.18333	1.386
1.06094	-3.148	1.05698	0.01811	1.057	-0.00157	1.0627	-4.9	1.05814	-1.095	1.05743	-0.382																																5.18611	1.3866
1.05991	-3.124	1.05598	0.0215	1.056	-0.00163	1.06156	-4.777	1.05714	-1.089	1.05643	-0.3811																																5.18889	1.3864
1.05888	-3.103	1.05498	0.01905	1.055	-0.0016	1.06042	-4.66	1.05613	-1.083	1.05543	-0.3789																																5.19167	1.3862
1.05784	-3.066	1.05398	0.01984	1.054	-0.00175	1.05929	-4.543	1.05513	-1.078	1.05443	-0.3786																																5.19444	1.3861
1.0568	-3.037	1.05298	0.02189	1.053	-0.002	1.05816	-4.435	1.05412	-1.073	1.05342	-0.3768																																5.19722	1.3863
1.05576	-3.004	1.05198	0.02118	1.052	-0.00243	1.05704	-4.328	1.05312	-1.069	1.05242	-0.3768																																5.2	1.3861
1.05472	-2.969	1.05098	0.02	1.051	-0.00255	1.05592	-4.223	1.05211	-1.065	1.05142	-0.3749																																5.20278	1.3862
1.05367	-2.934	1.04998	0.01984	1.05	-0.00252	1.0548	-4.125	1.05111	-1.061	1.05042	-0.3737																																5.20556	1.3861
1.05263	-2.899	1.04898	0.01717	1.049	-0.00286	1.05368	-4.023	1.0501	-1.056	1.04942	-0.3722																																5.20833	1.3864
1.05158	-2.863	1.04798	0.01992	1.048	-0.00329	1.05257	-3.925	1.0491	-1.051	1.04842	-0.3694																																5.21111	1.3864
1.05054	-2.829	1.04698	0.02031	1.047	-0.00366	1.05146	-3.835	1.04809	-1.048	1.04741	-0.3682																																5.21389	1.3865
1.04949	-2.791	1.04598	0.01992	1.046	-0.00391	1.05036	-3.746	1.04709	-1.045	1.04641	-0.3657																																5.21667	1.386
1.04845	-2.756	1.04498	0.02362	1.045	-0.00384	1.04926	-3.657	1.04609	-1.041	1.04541	-0.3639																																5.21944	1.3862
1.04741	-2.723	1.04398	0.02008	1.04401	-0.00428	1.04817	-3.58	1.04509	-1.04	1.04441	-0.362																																5.22222	1.3861
1.04636	-2.684	1.04298	0.01803	1.04301	-0.00468	1.04707	-3.497	1.04408	-1.039	1.04341	-0.3596																																5.225	1.386
1.04532	-2.648	1.04198	0.01953	1.04201	-0.00489	1.04598	-3.42	1.04308	-1.035	1.0424	-0.3574																																5.22778	1.386
1.04427	-2.61	1.04098	0.02055	1.04101	-0.00489	1.04489	-3.346	1.04208	-1.034	1.0414	-0.3543																																5.23056	1.3864
1.04322	-2.57	1.03998	0.02102	1.04001	-0.00477	1.04381	-3.273	1.04108	-1.033	1.0404	-0.3528																																5.23333	1.3865
1.04217	-2.531	1.03898	0.0185	1.03901	-0.00501	1.04273	-3.202	1.04008	-1.032	1.03939	-0.3494																																5.23611	1.3868
1.04112	-2.496	1.03798	0.01724	1.03801	-0.00517	1.04165	-3.134	1.03908	-1.031	1.03839	-0.3473																																5.23889	1.3864
1.04009	-2.466	1.03698	0.01685	1.03701	-0.00529	1.04057	-3.07	1.03808	-1.03	1.03739	-0.3445																																5.24167	1.3864
1.03904	-2.427	1.03598	0.01614	1.03601	-0.00526	1.0395	-3.011	1.03707	-1.029	1.03639	-0.3417																																5.24444	1.3861
1.03799	-2.386	1.03498	0.0226	1.03501	-0.00514	1.03843	-2.947	1.03607	-1.028	1.03538	-0.3393																																5.24722	1.3862
1.03694	-2.349	1.03398	0.0178	1.03401	-0.00517	1.03736	-2.888	1.03507	-1.027	1.03438	-0.335																																5.25	1.3862
1.0359	-2.315	1.03298	0.01827	1.03301	-0.00547	1.0363	-2.839	1.03407	-1.027	1.03337	-0.3322																																5.25278	1.3862
1.03485	-2.278	1.03198	0.02173	1.03201	-0.00554	1.03524	-2.784	1.03307	-1.025	1.03237	-0.3285																																5.25556	1.3862
1.03381	-2.246	1.03098	0.01787	1.03101	-0.00554	1.03418	-2.731	1.03207	-1.024	1.03137	-0.326																																5.25833	1.3863
1.03277	-2.211	1.02998	0.01921	1.03001	-0.00551	1.03313	-2.685	1.03107	-1.023	1.03036	-0.3233																																5.26111	1.3863
1.03172	-2.174	1.02898	0.0189	1.02901	-0.0056	1.03207	-2.636	1.03007	-1.022	1.02936	-0.3199																																5.26389	1.3864
1.03068	-2.137	1.02798	0.01827	1.02801	-0.00581	1.03101	-2.59	1.02907	-1.023	1.02836	-0.3168																																5.26667	1.3862
1.02963	-2.104	1.02698	0.01905	1.02701	-0.00597	1.02996	-2.544	1.02807	-1.024	1.02735	-0.3134																																5.26944	1.3863
1.02859	-2.07	1.02598	0.01709	1.02601	-0.00584	1.02891	-2.501	1.02707	-1.025	1.02635	-0.311																																5.27222	1.3867
1.02755	-2.039	1.02498	0.01921	1.02501	-0.00581	1.02786	-2.458	1.02607	-1.027	1.02535	-0.3088																																5.275	1.3863
1.02651	-2.008	1.02398	0.01953	1.02401	-0.00606	1.02682	-2.424	1.02507	-1.029	1.02435	-0.3063																																5.27778	1.3864
1.02547	-1.975	1.02298	0.01512	1.02301	-0.00609	1.02577	-2.381	1.02407	-1.029	1.02334	-0.3033																																5.28056	1.3866
1.02443	-1.937	1.02198	0.01598	1.02201	-0.00624	1.02472	-2.341	1.02307	-1.029	1.02234	-0.3002																																5.28333	1.3863
1.0234	-1.913	1.02098	0.01693	1.02101	-0.00609	1.02368	-2.304	1.02207	-1.029	1.02133	-0.2968																																5.28611	1.3864
1.02235	-1.88	1.01998	0.01898	1.02001	-0.00603	1.02264	-2.264	1.02107	-1.029	1.02033	-0.2953																																5.28889	1.3866
1.02131	-1.846	1.01898	0.0237	1.01901	-0.00628	1.0216	-2.23	1.02007	-1.029	1.01933	-0.2925																																5.29167	1.3866
1.02027	-1.812	1.01798	0.01575	1.01801	-0.00634	1.02055	-2.193	1.01907	-1.029	1.01833	-0.2894																																5.29444	1.3865
1.01924	-1.786	1.01698	0.0152	1.01701	-0.00646	1.01951	-2.159	1.01807	-1.028	1.01732	-0.2876																																5.29722	1.3865
1.01819	-1.75	1.01598	0.01898	1.01601	-0.00624	1.01847	-2.125	1.01707	-1.027	1.01632	-0.2845																																5.3	1.3864
1.01715	-1.717	1.01498	0.01661	1.01501	-0.00618	1.01744	-2.095	1.01607	-1.027	1.01532	-0.2833																																5.30278	1.3864
1.01611	-1.688	1.01398	0.01717	1.01401	-0.0064	1.0164	-2.064	1.01507	-1.026	1.01432	-0.2799																																5.30556	1.3865
1.01507	-1.655	1.01298	0.01646	1.01301	-0.0064	1.01537	-2.033	1.01407	-1.025	1.01331	-0.2777																																5.30833	1.3861
1.01404	-1.629	1.01198	0.01874	1.01201	-0.00637	1.01433	-2.002	1.01307	-1.023	1.01231	-0.2753																																5.31111	1.386
1.01301	-1.603	1.01098	0.01835	1.01101	-0.00618	1.0133	-1.978	1.01207	-1.021	1.01131	-0.2737																																5.31389	1.3863
1.01197	-1.576	1.00998	0.02047	1.01001	-0.00612	1.01227	-1.95	1.01106	-1.017	1.01031	-0.2713																																5.31667	1.3862
1.01094	-1.547	1.00898	0.01882	1.00901	-0.00621	1.01124	-1.922	1.01006	-1.013	1.0093	-0.2694																																5.31944	1.3867
1.0099	-1.517	1.00798	0.01717	1.00801	-0.00628	1.01021	-1.895	1.00905	-1.007	1.0083	-0.2673																																5.32222	1.3863
1.00886	-1.489	1.00698	0.01701	1.00701	-0.00612	1.00917	-1.867	1.00805	-1.002	1.0073	-0.2654																																5.325	1.386
1.00784	-1.467	1.00598	0.01709	1.00601	-0.00588	1.00814	-1.842	1.00704	-0.9956	1.0063	-0.263																																5.32778	1.3863
1.00681	-1.446	1.00498	0.01803	1.00501	-0.00578	1.00711	-1.815	1.00603	-0.9876	1.00529	-0.2605																																5.33056	1.386
1.00577	-1.417	1.00398	0.01866	1.00401	-0.00575	1.00608	-1.79	1.00502	-0.9806	1.00429	-0.2584																																5.33333	1.3862
1.00474	-1.393	1.00298	0.02	1.00301	-0.00581	1.00505	-1.762	1.00402	-0.9729	1.00329	-0.2565																																5.33611	1.3862
1.00372	-1.374	1.00198	0.01772	1.00201	-0.00557	1.00403	-1.741	1.00301	-0.9661	1.00229	-0.2544																																5.33889	1.3862
1.0027	-1.354	1.00098	0.01488	1.00101	-0.00535	1.003	-1.716	1.002	-0.9606	1.00128	-0.2522																																5.34167	1.3864
1.00167	-1.333	0.99998	0.01598	1.00001	-0.00529	1.00197	-1.689	1.001	-0.9547	1.00028	-0.2498																																5.34444	1.3864
1.00065	-1.317	0.99898	0.01709	0.99901	-0.00535	1.00094	-1.667	0.99999	-0.9495	0.99928	-0.2482																																5.34722	1.3863
0.99962	-1.29	0.99798	0.01882	0.99801	-0.00547	0.99992	-1.646	0.99899	-0.9439	0.99828	-0.2464																																5.35	1.3863
0.99859	-1.268	0.99698	0.01622	0.99701	-0.00541	0.99889	-1.624	0.99798	-0.9375	0.99728	-0.2442																																5.35278	1.3861
0.99756	-1.248	0.99598	0.01496	0.99601	-0.00529	0.99786	-1.602	0.99697	-0.9329	0.99627	-0.2427																																5.35556	1.386
0.99655	-1.235	0.99498	0.0178	0.99501	-0.00538	0.99684	-1.581	0.99597	-0.9286	0.99527	-0.2405																																5.35833	1.3863
0.99552	-1.217	0.99398	0.01874	0.99401	-0.00538	0.99581	-1.559	0.99496	-0.9203	0.99427	-0.239																																5.36111	1.386
0.9945	-1.2	0.99298	0.01937	0.99301	-0.00554	0.99479	-1.538	0.99396	-0.915	0.99327	-0.2378																																5.36389	1.386
0.99348	-1.181	0.99198	0.01732	0.99201	-0.00547	0.99376	-1.516	0.99295	-0.9092	0.99227	-0.2362																																5.36667	1.386
0.99246	-1.165	0.99099	0.01457	0.99101	-0.00535	0.99274	-1.498	0.99194	-0.9027	0.99126	-0.2347																																5.36944	1.3865
0.99144	-1.15	0.98999	0.0148	0.99001	-0.00517	0.99172	-1.476	0.99094	-0.8957	0.99026	-0.2335																																5.37222	1.3864
0.99042	-1.133	0.98898	0.01488	0.98901	-0.0052	0.9907	-1.458	0.98993	-0.888	0.98926	-0.2322																																5.375	1.3864
0.9894	-1.12	0.98798	0.01614	0.98801	-0.00535	0.98967	-1.439	0.98892	-0.8803	0.98826	-0.2307																																5.37778	1.3862
0.98838	-1.105	0.98698	0.0152	0.98701	-0.00526	0.98865	-1.421	0.98791	-0.872	0.98726	-0.2301																																5.38056	1.3859
0.98737	-1.093	0.98598	0.01567	0.98601	-0.00511	0.98763	-1.403	0.9869	-0.864	0.98626	-0.2288																																5.38333	1.386
0.98635	-1.076	0.98499	0.01402	0.98501	-0.00489	0.98661	-1.384	0.98589	-0.8557	0.98526	-0.2279																																5.38611	1.3861
0.98533	-1.066	0.98399	0.01299	0.98401	-0.00486	0.98559	-1.363	0.98488	-0.8474	0.98426	-0.2267																																5.38889	1.3862
0.98432	-1.051	0.98298	0.01622	0.98301	-0.00486	0.98456	-1.342	0.98388	-0.8406	0.98325	-0.2261																																5.39167	1.386
0.9833	-1.036	0.98198	0.01717	0.98201	-0.00474	0.98354	-1.325	0.98287	-0.8329	0.98225	-0.2248																																5.39444	1.3862
0.98228	-1.024	0.98098	0.01528	0.98101	-0.00449	0.98252	-1.308	0.98186	-0.824	0.98125	-0.223																																5.39722	1.386
0.98127	-1.011	0.97998	0.01654	0.98	-0.00421	0.98151	-1.293	0.98085	-0.8163	0.98025	-0.2224																																5.4	1.3866
0.98025	-0.9994	0.97898	0.01504	0.979	-0.00397	0.98049	-1.278	0.97984	-0.8077	0.97925	-0.2208																																5.40278	1.3862
0.97923	-0.9843	0.97799	0.01402	0.978	-0.00378	0.97947	-1.264	0.97883	-0.7988	0.97825	-0.219																																5.40556	1.3862
0.97822	-0.9729	0.97698	0.01496	0.977	-0.00366	0.97846	-1.251	0.97783	-0.7908	0.97725	-0.2175																																5.40833	1.3864
0.97721	-0.9699	0.97599	0.01417	0.976	-0.00341	0.97744	-1.235	0.97682	-0.7815	0.97624	-0.2156																																5.41111	1.3858
0.9762	-0.9559	0.97499	0.01189	0.975	-0.0032	0.97642	-1.224	0.97581	-0.7732	0.97524	-0.2138																																5.41389	1.386
0.97519	-0.9468	0.97399	0.01346	0.974	-0.00271	0.97541	-1.212	0.9748	-0.7643	0.97424	-0.2119																																5.41667	1.3862
0.97417	-0.9324	0.97299	0.01346	0.973	-0.00237	0.9744	-1.199	0.97379	-0.7548	0.97324	-0.2098																																5.41944	1.3865
0.97315	-0.9215	0.97199	0.01433	0.972	-0.00212	0.97338	-1.187	0.97278	-0.7446	0.97223	-0.2076																																5.42222	1.3863
0.97214	-0.912	0.97099	0.01283	0.971	-0.00182	0.97237	-1.175	0.97177	-0.7339	0.97123	-0.2058																																5.425	1.386
0.97114	-0.9072	0.96999	0.01134	0.97	-0.00154	0.97135	-1.163	0.97076	-0.7237	0.97023	-0.2036																																5.42778	1.3859
0.97012	-0.8947	0.96899	0.01417	0.969	-0.00129	0.97034	-1.152	0.96975	-0.7151	0.96923	-0.2012																																5.43056	1.3859
0.96911	-0.8839	0.96799	0.01472	0.968	-0.0007999	0.96933	-1.14	0.96874	-0.7056	0.96822	-0.199																																5.43333	1.3858
0.9681	-0.8759	0.96698	0.01488	0.967	-0.0003078	0.96831	-1.128	0.96773	-0.6967	0.96722	-0.1972																																5.43611	1.3856
0.96709	-0.8698	0.96599	0.0126	0.966	3.054e-05	0.9673	-1.117	0.96672	-0.6874	0.96622	-0.1947																																5.43889	1.3866
0.96607	-0.8566	0.96499	0.01425	0.965	0.0003689	0.96629	-1.105	0.96571	-0.6782	0.96522	-0.1925																																5.44167	1.3862
0.96506	-0.8483	0.96399	0.01134	0.964	0.0005534	0.96528	-1.096	0.9647	-0.6696	0.96421	-0.1904																																5.44444	1.3863
0.96405	-0.8426	0.96299	0.01079	0.963	0.0007995	0.96426	-1.084	0.96369	-0.6604	0.96321	-0.1885																																5.44722	1.3863
0.96304	-0.8331	0.96199	0.01441	0.962	0.00108	0.96325	-1.073	0.96268	-0.6518	0.96221	-0.1867																																5.45	1.3861
0.96203	-0.8249	0.96099	0.01441	0.961	0.00138	0.96224	-1.064	0.96167	-0.6434	0.96121	-0.1845																																5.45278	1.386
0.96103	-0.8216	0.95999	0.01165	0.96	0.00181	0.96123	-1.053	0.96066	-0.6348	0.96021	-0.1836																																5.45556	1.3859
0.96001	-0.8097	0.95899	0.0122	0.959	0.00191	0.96022	-1.044	0.95965	-0.6265	0.95921	-0.1821																																5.45833	1.3859
0.95901	-0.8032	0.95799	0.01142	0.958	0.00203	0.9592	-1.034	0.95865	-0.6182	0.9582	-0.1802																																5.46111	1.3859
0.95799	-0.7924	0.95699	0.01031	0.957	0.00212	0.95819	-1.024	0.95764	-0.6096	0.9572	-0.1793																																5.46389	1.3861
0.95699	-0.7872	0.95599	0.01244	0.956	0.00221	0.95718	-1.016	0.95663	-0.6022	0.9562	-0.1778																																5.46667	1.3861
0.95597	-0.7764	0.95499	0.01457	0.955	0.00237	0.95617	-1.005	0.95562	-0.5942	0.9552	-0.1762																																5.46944	1.3859
0.95496	-0.7705	0.95399	0.01016	0.954	0.00258	0.95516	-0.9962	0.95461	-0.5869	0.9542	-0.175																																5.47222	1.3859
0.95395	-0.7618	0.95299	0.00953	0.953	0.00295	0.95415	-0.9867	0.95361	-0.5798	0.9532	-0.1741																																5.475	1.3859
0.95295	-0.7571	0.95199	0.0115	0.952	0.00311	0.95314	-0.9778	0.9526	-0.5727	0.95219	-0.1726																																5.47778	1.3861
0.95194	-0.7521	0.95099	0.00717	0.951	0.00311	0.95213	-0.9689	0.95159	-0.5666	0.95119	-0.171																																5.48056	1.3859
0.95093	-0.742	0.94999	0.00969	0.95	0.00326	0.95112	-0.9603	0.95059	-0.5607	0.95019	-0.1695																																5.48333	1.3861
0.94992	-0.7316	0.94899	0.01094	0.949	0.00341	0.95011	-0.9504	0.94958	-0.5543	0.94919	-0.1673																																5.48611	1.3859
0.94891	-0.7268	0.94799	0.00787	0.948	0.00354	0.9491	-0.943	0.94857	-0.5496	0.94819	-0.1661																																5.48889	1.3862
0.9479	-0.7213	0.94699	0.00787	0.947	0.00375	0.94809	-0.9344	0.94757	-0.5444	0.94719	-0.1652																																5.49167	1.3861
0.9469	-0.7198	0.94599	0.00984	0.946	0.00409	0.94708	-0.9249	0.94656	-0.5395	0.94618	-0.1639																																5.49444	1.3863
0.94589	-0.7142	0.94499	0.00992	0.945	0.00412	0.94607	-0.9181	0.94556	-0.5358	0.94518	-0.1627																																5.49722	1.386
0.94488	-0.7058	0.94399	0.00685	0.944	0.00421	0.94506	-0.9086	0.94455	-0.5309	0.94418	-0.1618																																5.5	1.3859
0.94388	-0.7013	0.94299	0.00866	0.94299	0.00424	0.94405	-0.9003	0.94355	-0.5269	0.94318	-0.1612																																5.50278	1.3862
0.94287	-0.6926	0.94199	0.00756	0.94199	0.00434	0.94304	-0.891	0.94255	-0.5241	0.94218	-0.1599																																5.50556	1.386
0.94186	-0.687	0.94099	0.00858	0.94099	0.00455	0.94203	-0.8827	0.94154	-0.5207	0.94118	-0.1587																																5.50833	1.3862
0.94086	-0.6861	0.93999	0.0115	0.93999	0.00468	0.94102	-0.8741	0.94054	-0.5186	0.94018	-0.1572																																5.51111	1.3859
0.93985	-0.68	0.93899	0.00827	0.93899	0.00492	0.94001	-0.8661	0.93954	-0.5161	0.93917	-0.155																																5.51389	1.3859
0.93884	-0.6717	0.93799	0.00827	0.93799	0.00501	0.939	-0.856	0.93854	-0.5143	0.93817	-0.1523																																5.51667	1.3861
0.93783	-0.6662	0.93699	0.00787	0.93699	0.00492	0.93799	-0.8477	0.93754	-0.5127	0.93717	-0.1498																																5.51944	1.3862
0.93684	-0.6672	0.93599	0.00709	0.93599	0.00504	0.93698	-0.8378	0.93653	-0.5103	0.93617	-0.1473																																5.52222	1.3859
0.93583	-0.6608	0.935	0.00252	0.93499	0.00511	0.93597	-0.8301	0.93553	-0.5097	0.93516	-0.1455																																5.525	1.3857
0.93482	-0.6546	0.93399	0.00646	0.93399	0.00523	0.93496	-0.8206	0.93453	-0.509	0.93416	-0.143																																5.52778	1.3861
0.93381	-0.6509	0.93299	0.01024	0.93299	0.00541	0.93394	-0.8114	0.93353	-0.5075	0.93316	-0.1409																																5.53056	1.3861
0.9328	-0.6427	0.93199	0.01031	0.93199	0.00541	0.93293	-0.8031	0.93253	-0.5069	0.93216	-0.1393																																5.53333	1.3861
0.9318	-0.6383	0.931	0.00488	0.93099	0.00544	0.93193	-0.7948	0.93153	-0.5063	0.93116	-0.1378																																5.53611	1.386
0.93079	-0.6343	0.92999	0.00543	0.92999	0.0055	0.93091	-0.7852	0.93053	-0.506	0.93015	-0.1366																																5.53889	1.3859
0.92979	-0.6327	0.929	0.00449	0.92899	0.0055	0.92991	-0.7779	0.92953	-0.5063	0.92915	-0.1356																																5.54167	1.3859
0.92879	-0.6279	0.92799	0.00559	0.92799	0.00578	0.92889	-0.7683	0.92853	-0.5066	0.92815	-0.1344																																5.54444	1.3856
0.92779	-0.6274	0.92699	0.00764	0.92699	0.00581	0.92788	-0.76	0.92753	-0.506	0.92715	-0.1332																																5.54722	1.386
0.92678	-0.6205	0.926	0.00441	0.92599	0.00578	0.92688	-0.752	0.92653	-0.5057	0.92615	-0.1323																																5.55	1.3859
0.92577	-0.6135	0.92499	0.00654	0.92499	0.00575	0.92587	-0.7437	0.92553	-0.5053	0.92515	-0.1316																																5.55278	1.3861
0.92477	-0.6119	0.924	0.00425	0.92399	0.00563	0.92486	-0.7363	0.92453	-0.5053	0.92415	-0.131																																5.55556	1.3861
0.92376	-0.6061	0.923	0.00244	0.92299	0.00566	0.92385	-0.728	0.92353	-0.505	0.92315	-0.1304																																5.55833	1.3862
0.92276	-0.604	0.922	0.00402	0.92199	0.00569	0.92284	-0.7216	0.92253	-0.5066	0.92215	-0.1295																																5.56111	1.386
0.92175	-0.597	0.921	0.00441	0.92099	0.00572	0.92183	-0.7136	0.92153	-0.5066	0.92115	-0.1289																																5.56389	1.3858
0.92074	-0.5935	0.91999	0.00661	0.91999	0.00569	0.92082	-0.7062	0.92053	-0.506	0.92014	-0.1283																																5.56667	1.3865
0.91974	-0.589	0.91899	0.0063	0.91899	0.00557	0.91981	-0.6997	0.91953	-0.5063	0.91914	-0.128																																5.56944	1.386
0.91873	-0.5861	0.91799	0.00638	0.91799	0.00547	0.91881	-0.6933	0.91853	-0.5069	0.91814	-0.1273																																5.57222	1.3859
0.91773	-0.5824	0.917	0.00425	0.91699	0.00529	0.9178	-0.6874	0.91753	-0.5075	0.91714	-0.1267																																5.575	1.386
0.91673	-0.5857	0.916	0.00252	0.91599	0.00532	0.91679	-0.681	0.91653	-0.509	0.91614	-0.1264																																5.57778	1.3861
0.91573	-0.582	0.91499	0.00543	0.91499	0.00532	0.91579	-0.6748	0.91553	-0.51	0.91514	-0.1255																																5.58056	1.3862
0.91473	-0.5808	0.91399	0.00646	0.91399	0.00517	0.91478	-0.6687	0.91453	-0.5115	0.91414	-0.1252																																5.58333	1.386
0.91372	-0.5739	0.913	0.00346	0.91299	0.00492	0.91377	-0.6644	0.91354	-0.5133	0.91314	-0.1249																																5.58611	1.3865
0.91271	-0.5655	0.912	0.00378	0.91199	0.0048	0.91277	-0.6576	0.91254	-0.5146	0.91214	-0.1246																																5.58889	1.3867
0.91171	-0.5657	0.911	0.00197	0.91099	0.00474	0.91176	-0.6527	0.91154	-0.5164	0.91114	-0.1243																																5.59167	1.3863
0.91071	-0.5644	0.91	0.0015	0.90999	0.00468	0.91075	-0.6468	0.91054	-0.5186	0.91014	-0.124																																5.59444	1.3863
0.9097	-0.5585	0.909	0.00457	0.90899	0.00458	0.90975	-0.6428	0.90954	-0.5213	0.90914	-0.1233																																5.59722	1.386
0.9087	-0.5566	0.908	-0.0001575	0.90799	0.00434	0.90874	-0.637	0.90855	-0.5229	0.90814	-0.1233																																5.6	1.3862
0.90769	-0.5525	0.907	0.00339	0.907	0.00406	0.90774	-0.6318	0.90755	-0.525	0.90714	-0.123																																5.60278	1.3863
0.90669	-0.5505	0.906	0.00339	0.906	0.00375	0.90673	-0.6268	0.90655	-0.5269	0.90614	-0.1224																																5.60556	1.3863
0.90569	-0.5477	0.905	-0.00299	0.905	0.00357	0.90572	-0.6219	0.90555	-0.5293	0.90514	-0.1224																																5.60833	1.3861
0.90468	-0.5431	0.904	-0.00126	0.904	0.00351	0.90472	-0.6173	0.90456	-0.5318	0.90414	-0.1221																																5.61111	1.3865
0.90368	-0.542	0.903	-0.00102	0.903	0.00326	0.90371	-0.6139	0.90356	-0.5343	0.90314	-0.1221																																5.61389	1.3865
0.90268	-0.5414	0.902	-0.0008661	0.902	0.00289	0.90271	-0.6093	0.90256	-0.537	0.90214	-0.1215																																5.61667	1.3863
0.90167	-0.5359	0.901	-0.00165	0.901	0.00258	0.9017	-0.6047	0.90156	-0.5386	0.90114	-0.1215																																5.61944	1.3862
0.90067	-0.5341	0.9	0.00268	0.9	0.00221	0.9007	-0.601	0.90057	-0.5419	0.90014	-0.1212																																5.62222	1.3866
0.89966	-0.5298	0.899	-0.00323	0.899	0.00203	0.89969	-0.5964	0.89957	-0.5441	0.89914	-0.1212																																5.625	1.3865
0.89866	-0.5256	0.898	0.00181	0.898	0.00184	0.89869	-0.5924	0.89857	-0.5466	0.89814	-0.1209																																5.62778	1.3863
0.89766	-0.5232	0.897	-0.00189	0.897	0.00142	0.89769	-0.589	0.89757	-0.5493	0.89714	-0.1209																																5.63056	1.3865
0.89665	-0.5185	0.896	-0.0048	0.896	0.0008918	0.89668	-0.5844	0.89658	-0.5524	0.89614	-0.1209																																5.63333	1.3865
0.89565	-0.5176	0.89501	-0.00591	0.895	0.0005227	0.89568	-0.5804	0.89558	-0.5558	0.89514	-0.1206																																5.63611	1.3864
0.89465	-0.5211	0.894	-0.00291	0.894	0.0001843	0.89467	-0.5764	0.89458	-0.5592	0.89414	-0.1206																																5.63889	1.3864
0.89365	-0.5224	0.893	-0.00394	0.893	-6.173e-05	0.89367	-0.5727	0.89359	-0.5619	0.89314	-0.1203																																5.64167	1.3863
0.89264	-0.5131	0.892	-0.00425	0.892	-0.0005231	0.89266	-0.5706	0.89259	-0.5656	0.89214	-0.1203																																5.64444	1.3863
0.89164	-0.5099	0.891	-0.00433	0.891	-0.00101	0.89166	-0.5653	0.89159	-0.569	0.89114	-0.1206																																5.64722	1.3866
0.89064	-0.5087	0.89	-0.00449	0.89	-0.0016	0.89065	-0.5619	0.8906	-0.5721	0.89014	-0.1203																																5.65	1.3865
0.88964	-0.5085	0.88901	-0.00543	0.889	-0.00222	0.88965	-0.5589	0.8896	-0.5758	0.88914	-0.1203																																5.65278	1.3864
0.88863	-0.5021	0.88801	-0.00551	0.888	-0.00255	0.88865	-0.5561	0.8886	-0.5795	0.88814	-0.1206																																5.65556	1.3868
0.88763	-0.5005	0.88701	-0.01323	0.887	-0.00298	0.88764	-0.5524	0.88761	-0.5829	0.88714	-0.1206																																5.65833	1.3864
0.88663	-0.4999	0.88601	-0.01047	0.886	-0.00357	0.88664	-0.5503	0.88661	-0.5862	0.88614	-0.1206																																5.66111	1.3867
0.88562	-0.4935	0.88501	-0.00937	0.885	-0.00412	0.88564	-0.5481	0.88562	-0.5899	0.88514	-0.1206																																5.66389	1.3866
0.88462	-0.4955	0.88401	-0.0078	0.88401	-0.00486	0.88463	-0.5444	0.88462	-0.5942	0.88414	-0.1206																																5.66667	1.3864
0.88361	-0.4894	0.88301	-0.00929	0.88301	-0.00551	0.88363	-0.5419	0.88362	-0.5976	0.88314	-0.1209																																5.66944	1.3866
0.88261	-0.4893	0.88201	-0.00677	0.88201	-0.00597	0.88263	-0.5389	0.88263	-0.6007	0.88214	-0.1209																																5.67222	1.3862
0.88162	-0.4953	0.88101	-0.00717	0.88101	-0.00655	0.88162	-0.5364	0.88163	-0.6041	0.88114	-0.1212																																5.675	1.3866
0.88061	-0.4888	0.88001	-0.01024	0.88001	-0.00723	0.88062	-0.5336	0.88063	-0.6072	0.88014	-0.1212																																5.67778	1.3866
0.87961	-0.4842	0.87901	-0.01244	0.87901	-0.008	0.87962	-0.5309	0.87964	-0.6099	0.87914	-0.1212																																5.68056	1.3868
0.87861	-0.4879	0.87801	-0.01134	0.87801	-0.0088	0.87862	-0.5293	0.87864	-0.6127	0.87814	-0.1215																																5.68333	1.3868
0.8776	-0.4816	0.87701	-0.01079	0.87701	-0.00954	0.87761	-0.5263	0.87764	-0.6155	0.87714	-0.1218																																5.68611	1.3867
0.8766	-0.4827	0.87601	-0.00693	0.87601	-0.01058	0.87661	-0.5253	0.87665	-0.6182	0.87614	-0.1224																																5.68889	1.3871
0.8756	-0.4787	0.87501	-0.01118	0.87501	-0.01086	0.87561	-0.5226	0.87565	-0.6201	0.87514	-0.1227																																5.69167	1.3867
0.87461	-0.4849	0.87401	-0.01181	0.87401	-0.01172	0.87461	-0.5204	0.87465	-0.6219	0.87414	-0.1227																																5.69444	1.3869
0.87361	-0.4852	0.87301	-0.0148	0.87302	-0.0127	0.8736	-0.5186	0.87365	-0.6241	0.87314	-0.123																																5.69722	1.3868
0.8726	-0.4772	0.87201	-0.0137	0.87202	-0.01341	0.8726	-0.5167	0.87265	-0.6253	0.87214	-0.1236																																5.7	1.3868
0.8716	-0.4756	0.87101	-0.01323	0.87102	-0.01421	0.8716	-0.5161	0.87165	-0.6271	0.87114	-0.124																																5.70278	1.3871
0.87059	-0.4739	0.87002	-0.01591	0.87002	-0.01495	0.8706	-0.5146	0.87066	-0.6284	0.87014	-0.124																																5.70556	1.3869
0.86959	-0.4718	0.86902	-0.01677	0.86902	-0.0159	0.8696	-0.5127	0.86966	-0.6293	0.86914	-0.1246																																5.70833	1.3869
0.86859	-0.4713	0.86801	-0.01425	0.86802	-0.01689	0.8686	-0.5124	0.86866	-0.6305	0.86814	-0.1249																																5.71111	1.3871
0.86759	-0.4724	0.86702	-0.01512	0.86702	-0.01787	0.86759	-0.5106	0.86766	-0.6315	0.86714	-0.1255																																5.71389	1.387
0.86659	-0.4679	0.86602	-0.01535	0.86602	-0.0187	0.86659	-0.5097	0.86666	-0.6321	0.86614	-0.1258																																5.71667	1.387
0.86558	-0.4668	0.86502	-0.01787	0.86502	-0.01956	0.86559	-0.509	0.86566	-0.6327	0.86514	-0.1264																																5.71944	1.3869
0.86458	-0.4669	0.86402	-0.01921	0.86402	-0.02042	0.86459	-0.5081	0.86466	-0.6324	0.86414	-0.1267																																5.72222	1.3871
0.86358	-0.4609	0.86302	-0.02142	0.86303	-0.0215	0.86359	-0.5078	0.86366	-0.633	0.86314	-0.1276																																5.725	1.3868
0.86258	-0.4656	0.86202	-0.02173	0.86203	-0.02261	0.86259	-0.506	0.86266	-0.6336	0.86214	-0.128																																5.72778	1.3873
0.86158	-0.4629	0.86102	-0.02031	0.86103	-0.0235	0.86159	-0.5057	0.86166	-0.6336	0.86114	-0.1286																																5.73056	1.3873
0.86058	-0.4624	0.86002	-0.01992	0.86003	-0.02436	0.86059	-0.5053	0.86066	-0.6339	0.86015	-0.1295																																5.73333	1.3868
0.85958	-0.4627	0.85902	-0.02205	0.85903	-0.02525	0.85959	-0.5053	0.85966	-0.633	0.85915	-0.1298																																5.73611	1.3872
0.85858	-0.4622	0.85802	-0.02236	0.85803	-0.0263	0.85859	-0.5041	0.85866	-0.6318	0.85815	-0.1304																																5.73889	1.3871
0.85757	-0.4572	0.85703	-0.02535	0.85703	-0.02747	0.85759	-0.5041	0.85766	-0.6315	0.85715	-0.1313																																5.74167	1.3871
0.85658	-0.4624	0.85602	-0.02252	0.85603	-0.02836	0.85659	-0.5038	0.85666	-0.6299	0.85615	-0.132																																5.74444	1.3871
0.85558	-0.4632	0.85502	-0.02331	0.85503	-0.02934	0.85559	-0.5035	0.85566	-0.6293	0.85515	-0.1326																																5.74722	1.3872
0.85457	-0.4557	0.85403	-0.02748	0.85404	-0.0302	0.85459	-0.5038	0.85466	-0.629	0.85415	-0.1335																																5.75	1.3871
0.85357	-0.4531	0.85302	-0.02283	0.85304	-0.0315	0.85359	-0.5032	0.85366	-0.629	0.85315	-0.1341																																5.75278	1.3869
0.85257	-0.4573	0.85203	-0.02764	0.85204	-0.03251	0.85259	-0.5038	0.85266	-0.6287	0.85215	-0.135																																5.75556	1.3872
0.85157	-0.4573	0.85103	-0.02677	0.85104	-0.03405	0.85159	-0.5041	0.85166	-0.6302	0.85115	-0.136																																5.75833	1.387
0.85057	-0.4564	0.85003	-0.02646	0.85004	-0.03429	0.85059	-0.5044	0.85065	-0.6271	0.85015	-0.1366																																5.76111	1.3867
0.84957	-0.4582	0.84903	-0.02842	0.84904	-0.03531	0.84959	-0.5057	0.84965	-0.6259	0.84915	-0.1375																																5.76389	1.3872
0.84857	-0.4545	0.84803	-0.02756	0.84804	-0.0362	0.84859	-0.5053	0.84865	-0.6225	0.84816	-0.1384																																5.76667	1.3872
0.84757	-0.4582	0.84703	-0.0315	0.84704	-0.03709	0.84759	-0.506	0.84765	-0.6231	0.84716	-0.1393																																5.76944	1.3869
0.84657	-0.455	0.84603	-0.02717	0.84605	-0.03814	0.84659	-0.5063	0.84665	-0.6225	0.84616	-0.1403																																5.77222	1.3872
0.84557	-0.458	0.84503	-0.03	0.84505	-0.03906	0.84559	-0.5084	0.84565	-0.6213	0.84516	-0.1412																																5.775	1.3872
0.84457	-0.4587	0.84403	-0.02945	0.84405	-0.04002	0.84459	-0.5084	0.84465	-0.6204	0.84416	-0.1424																																5.77778	1.3872
0.84358	-0.4602	0.84303	-0.02929	0.84305	-0.04066	0.84359	-0.509	0.84364	-0.6176	0.84316	-0.1433																																5.78056	1.387
0.84257	-0.4549	0.84203	-0.03189	0.84205	-0.04171	0.84259	-0.5097	0.84264	-0.6158	0.84216	-0.1446																																5.78333	1.3871
0.84157	-0.4543	0.84103	-0.03024	0.84105	-0.04272	0.84159	-0.5109	0.84164	-0.6148	0.84116	-0.1455																																5.78611	1.387
0.84057	-0.4584	0.84003	-0.03024	0.84005	-0.04349	0.84059	-0.5109	0.84064	-0.6127	0.84017	-0.1467																																5.78889	1.3873
0.83957	-0.4574	0.83903	-0.03236	0.83905	-0.04426	0.8396	-0.5133	0.83964	-0.6115	0.83917	-0.1476																																5.79167	1.3873
0.83857	-0.4544	0.83803	-0.03386	0.83805	-0.04506	0.8386	-0.514	0.83864	-0.6093	0.83817	-0.1489																																5.79444	1.3873
0.83757	-0.4538	0.83704	-0.03496	0.83705	-0.04586	0.8376	-0.5158	0.83763	-0.6068	0.83717	-0.1501																																5.79722	1.3875
0.83657	-0.452	0.83603	-0.03307	0.83606	-0.04681	0.8366	-0.517	0.83663	-0.6053	0.83617	-0.1513																																5.8	1.3875
0.83557	-0.4577	0.83503	-0.03425	0.83506	-0.04786	0.8356	-0.5183	0.83563	-0.6025	0.83517	-0.1523																																5.80278	1.3878
0.83457	-0.4583	0.83404	-0.03732	0.83406	-0.04838	0.83461	-0.5201	0.83463	-0.6001	0.83417	-0.1538																																5.80556	1.3873
0.83357	-0.4545	0.83304	-0.0374	0.83306	-0.049	0.83361	-0.5223	0.83362	-0.5982	0.83317	-0.155																																5.80833	1.3874
0.83258	-0.4604	0.83204	-0.03795	0.83206	-0.04967	0.83261	-0.5235	0.83262	-0.5958	0.83218	-0.1563																																5.81111	1.3872
0.83157	-0.4559	0.83104	-0.03819	0.83106	-0.0505	0.83161	-0.525	0.83162	-0.5939	0.83118	-0.1575																																5.81389	1.3874
0.83057	-0.4564	0.83004	-0.0389	0.83006	-0.0513	0.83061	-0.5266	0.83062	-0.5921	0.83018	-0.159																																5.81667	1.3875
0.82958	-0.4607	0.82903	-0.03362	0.82906	-0.05189	0.82961	-0.5278	0.82962	-0.5896	0.82918	-0.1602																																5.81944	1.3876
0.82858	-0.4609	0.82804	-0.03764	0.82806	-0.05247	0.82862	-0.5315	0.82861	-0.5875	0.82818	-0.1618																																5.82222	1.3874
[truncated: 31,487 more rows]
[truncated: 38 more columns]

## Sheet: Figure 2
Figure 2b
Step	Reaction	Co (eV)	NiCo (eV)	Ni (eV)
0 → 1	Glycerol adsorption	-0.37	-0.04	-0.46
1 → 2	Dehydrogenation (Glyceraldehyde)	-2.92	-2.56	-2
2 → 3	Dehydrogenation + 1st Lattice Oxygen Attack (Glycerate)	-3.14	-3.93	-3
3 → A1	Hydrogenation and Ov formation (Glyceric acid)	0.23	1.34	1.03
A1 → A2	Desorption (Glyceric acid)	0.54	1.14	0.5
3 → 4	Change configuration	-0.42	-0.32	-0.22
4 → 5	Dehydration + 2nd Lattice Oxygen Attack	-3.8	-2.25	-2.37
5 → 6	1st C-C cleavage	1.32	1.21	1.36
6 → 7A	Hydrogenation	1.69	0.74	0.54
7A → 7B	Desorption (Formic acid)	-0.16	0.39	0.54
7B → B1	Hydrogenation (Glycolic acid)	0.21	0.65	0.66
B1 → B2	Desorption (Glycolic acid)	-0.23	0.01	-0.09
7B→ 8	3rd Lattice Oxygen Attack	-2.38	-1.91	-2.07
8 → 9A	2nd C-C cleavage	2.02	0.37	1.58
9A → 9B	Hydrogenation	0.19	0.21	0.09
9B → FS	Desorption (Formic acid)	-0.39	-0.09	0.1

## Sheet: Figure 3
Figure 3a									Figure 3b			Figure 3c-without glycerol
1 M KOH				1 M KOH (inject 0.1 M glycerol)					Co	2.31			1.124	1.134	1.144	1.154	1.164	1.174	1.184	1.194	1.204	1.214	1.224	1.234	1.244	1.254	1.264	1.274	1.284	1.294	1.304	1.314	1.324	1.334	1.344	1.354	1.364	1.374	1.384	1.394	1.404	1.414	1.424	1.434	1.444	1.454	1.464	1.474	1.484
0.00167	74.77	4.00167	-177.7	0.00167	65.85	4.00167	0.04985		NiCo	2.37		100.187	141.874	139.065	139.065	140.47	140.47	147.493	141.874	134.851	132.041	139.065	134.851	130.637	139.065	144.684	136.256	137.66	130.637	139.065	134.851	132.041	140.47	143.279	134.851	134.851	136.256	137.66	146.088	140.47	148.898	146.088	143.279	141.874	134.851	127.827	137.66	133.446	140.47
0.00333	73.36	4.00333	-169.6	0.00333	64.64	4.00333	0.05023		Ni	2.73		102.024	133.387	148.832	124.963	127.771	134.791	126.367	129.175	131.983	133.387	139.004	124.963	134.791	131.983	131.983	133.387	124.963	133.387	137.6	127.771	122.155	129.175	129.175	133.387	131.983	129.175	131.983	129.175	133.387	131.983	131.983	127.771	123.559	134.791	136.195	129.175	136.195	134.791
0.005	72.08	4.005	-161.8	0.005	63.61	4.005	0.04957					103.861	131.867	141.687	131.867	133.27	136.076	133.27	133.27	131.867	136.076	122.047	133.27	126.256	122.047	123.45	129.061	126.256	130.464	134.673	137.478	123.45	138.881	123.45	134.673	126.256	127.658	129.061	127.658	138.881	127.658	123.45	131.867	134.673	129.061	131.867	130.464	138.881	131.867
0.00667	70.88	4.00667	-153.5	0.00667	62.68	4.00667	0.04985					105.696	133.115	131.714	119.103	130.313	124.708	131.714	130.313	131.714	120.504	126.109	124.708	138.72	130.313	128.912	131.714	130.313	133.115	128.912	134.517	124.708	126.109	133.115	127.51	145.726	127.51	131.714	131.714	126.109	126.109	133.115	131.714	135.918	127.51	133.115	130.313	128.912	133.115
0.00833	69.73	4.00833	-144.6	0.00833	61.83	4.00833	0.05004					107.532	113.347	125.941	130.139	125.941	132.938	130.139	121.743	128.74	130.139	131.538	114.746	124.542	128.74	128.74	125.941	117.545	127.34	128.74	120.344	121.743	116.146	121.743	127.34	130.139	118.944	114.746	124.542	127.34	124.542	123.142	120.344	117.545	135.736	128.74	125.941	121.743	131.538
0.01	68.65	4.01	-136.8	0.01	61.02	4.01	0.05061					109.368	129.951	127.156	120.169	131.348	128.553	118.772	124.361	115.977	120.169	113.183	128.553	118.772	124.361	114.58	124.361	128.553	118.772	115.977	124.361	122.964	120.169	124.361	121.567	125.759	118.772	115.977	129.951	117.375	121.567	113.183	115.977	118.772	118.772	127.156	131.348	122.964	122.964
0.01167	67.61	4.01167	-128.8	0.01167	60.25	4.01167	0.05108					111.201	126.962	136.728	132.543	121.381	131.148	128.357	121.381	126.962	129.752	111.615	132.543	126.962	122.776	122.776	126.962	117.196	126.962	121.381	119.986	118.591	118.591	128.357	122.776	128.357	125.567	131.148	125.567	119.986	124.172	121.381	117.196	133.938	124.172	119.986	121.381	125.567	129.752
0.01333	66.62	4.01333	-121.4	0.01333	59.51	4.01333	0.04995					113.036	133.728	135.121	128.156	132.335	129.549	130.942	136.514	118.405	123.977	122.584	132.335	126.763	125.37	132.335	122.584	126.763	117.012	130.942	122.584	133.728	123.977	119.798	128.156	128.156	125.37	128.156	114.226	129.549	133.728	125.37	122.584	132.335	126.763	121.191	129.549	117.012	114.226
0.015	65.65	4.015	-114.5	0.015	58.78	4.015	0.0507					114.871	133.52	123.785	123.785	118.221	125.175	119.612	118.221	122.394	125.175	136.302	129.348	126.566	122.394	122.394	114.049	119.612	123.785	121.003	129.348	125.175	119.612	121.003	122.394	129.348	122.394	118.221	122.394	126.566	115.44	126.566	121.003	118.221	132.13	118.221	125.175	122.394	130.739
0.01667	64.72	4.01667	-107.6	0.01667	58.08	4.01667	0.0507					116.703	123.602	122.213	119.436	126.38	116.658	123.602	113.88	120.824	123.602	109.714	109.714	122.213	115.269	120.824	118.047	109.714	115.269	124.991	119.436	127.768	98.6038	116.658	116.658	122.213	111.103	111.103	108.325	123.602	116.658	119.436	120.824	119.436	120.824	106.937	115.269	123.602	112.492
0.01833	63.81	4.01833	-101.2	0.01833	57.39	4.01833	0.05099					118.538	126.21	123.436	113.727	117.888	119.275	119.275	108.18	113.727	117.888	115.114	115.114	117.888	112.34	116.501	112.34	117.888	120.662	109.567	116.501	115.114	115.114	109.567	110.954	109.567	119.275	112.34	115.114	113.727	112.34	120.662	116.501	116.501	115.114	115.114	120.662	120.662	112.34
0.02	62.91	4.02	-94.6	0.02	56.73	4.02	0.05089					120.369	121.906	127.447	110.823	108.053	114.979	126.061	121.906	114.979	123.291	121.906	119.135	103.897	116.364	112.209	119.135	114.979	116.364	119.135	120.52	112.209	117.75	114.979	105.282	119.135	109.438	119.135	108.053	114.979	110.823	114.979	120.52	116.364	113.594	105.282	124.676	117.75	124.676
0.02167	62.04	4.02167	-88.34	0.02167	56.07	4.02167	0.0507					122.203	124.553	106.562	117.633	121.785	119.017	116.249	113.481	120.401	117.633	110.714	113.481	114.865	116.249	124.553	114.865	117.633	117.633	124.553	114.865	123.169	109.33	109.33	114.865	117.633	113.481	113.481	117.633	116.249	120.401	117.633	125.937	113.481	117.633	113.481	105.178	119.017	123.169
0.02333	61.19	4.02333	-82.61	0.02333	55.43	4.02333	0.0508					124.036	123.071	112.009	121.688	117.54	112.009	117.54	117.54	109.243	113.391	112.009	124.454	107.86	112.009	114.774	112.009	113.391	124.454	118.923	113.391	105.095	107.86	106.477	109.243	109.243	114.774	107.86	103.712	117.54	112.009	114.774	114.774	116.157	105.095	103.712	116.157	120.306	114.774
0.025	60.37	4.025	-76.76	0.025	54.78	4.025	0.05004					125.866	111.943	122.999	103.651	110.561	102.269	113.325	118.853	111.943	116.089	116.089	111.943	114.707	107.797	111.943	105.033	113.325	110.561	113.325	110.561	114.707	121.617	110.561	116.089	110.561	106.415	117.471	107.797	120.235	117.471	116.089	120.235	116.089	109.179	105.033	117.471	118.853	113.325
0.02667	59.57	4.02667	-71.42	0.02667	54.16	4.02667	0.0508					127.698	118.807	113.281	111.9	113.281	109.137	113.281	113.281	111.9	111.9	117.426	106.374	113.281	111.9	110.518	104.992	116.044	109.137	111.9	104.992	106.374	127.096	109.137	107.755	116.044	117.426	121.57	121.57	103.611	118.807	111.9	114.663	118.807	117.426	110.518	116.044	107.755	114.663
0.02833	58.78	4.02833	-66.17	0.02833	53.55	4.02833	0.05061					129.528	116.021	117.402	110.496	109.115	117.402	117.402	124.308	111.877	116.021	118.783	110.496	114.639	118.783	111.877	107.734	110.496	111.877	107.734	107.734	109.115	118.783	111.877	121.545	109.115	109.115	116.021	114.639	110.496	106.352	114.639	113.258	110.496	110.496	114.639	116.021	109.115	117.402
0.03	58.01	4.03	-61.28	0.03	52.96	4.03	0.05014					131.36	106.342	114.629	110.486	113.248	107.723	110.486	116.01	110.486	106.342	103.58	109.104	118.772	113.248	116.01	113.248	111.867	111.867	118.772	114.629	103.58	110.486	99.437	109.104	102.199	111.867	95.2938	111.867	110.486	107.723	120.153	111.867	110.486	104.961	113.248	104.961	109.104	106.342
0.03167	57.26	4.03167	-56.86	0.03167	52.37	4.03167	0.04901					133.189	103.569	111.854	109.093	110.473	99.4261	113.235	103.569	113.235	109.093	107.712	110.473	104.95	111.854	100.807	107.712	102.188	104.95	109.093	106.331	106.331	106.331	103.569	117.378	102.188	115.997	118.759	113.235	110.473	109.093	111.854	114.616	111.854	103.569	102.188	110.473	107.712	110.473
0.03333	56.53	4.03333	-52.49	0.03333	51.78	4.03333	0.05042					135.02	109.063	106.302	107.682	114.585	109.063	111.824	96.638	103.541	109.063	109.063	113.205	115.966	106.302	111.824	111.824	102.16	102.16	109.063	113.205	109.063	109.063	100.78	106.302	113.205	103.541	109.063	107.682	104.921	110.443	106.302	111.824	114.585	111.824	109.063	106.302	113.205	110.443
0.035	55.81	4.035	-48.75	0.035	51.22	4.035	0.04967					136.848	114.522	113.142	109.003	121.421	100.724	109.003	100.724	104.863	113.142	106.243	99.3442	99.3442	96.5847	115.902	110.382	109.003	93.8251	104.863	109.003	110.382	104.863	103.484	104.863	104.863	110.382	110.382	114.522	111.762	99.3442	104.863	114.522	109.003	109.003	99.3442	107.623	104.863	109.003
0.03667	55.11	4.03667	-45.45	0.03667	50.65	4.03667	0.04957					138.678	113.043	106.15	99.257	110.285	106.15	110.285	104.771	114.421	110.285	106.15	104.771	97.8784	104.771	108.907	104.771	106.15	100.636	96.4998	96.4998	106.15	110.285	107.528	99.257	102.014	99.257	110.285	107.528	93.7427	102.014	108.907	104.771	102.014	95.1212	106.15	97.8784	96.4998	106.15
0.03833	54.41	4.03833	-41.91	0.03833	50.1	4.03833	0.04985					140.506	101.896	108.781	106.027	100.519	103.273	101.896	100.519	107.404	106.027	104.65	107.404	103.273	93.6345	99.1424	93.6345	104.65	101.896	104.65	101.896	101.896	96.3885	96.3885	99.1424	103.273	101.896	103.273	108.781	100.519	111.535	106.027	89.5036	104.65	100.519	95.0115	96.3885	107.404	107.404
0.04	53.73	4.04	-39.09	0.04	49.54	4.04	0.05023					142.335	105.888	100.387	103.138	99.0122	101.763	101.763	100.387	105.888	103.138	105.888	105.888	100.387	99.0122	90.7612	94.8867	97.6371	99.0122	100.387	107.263	101.763	100.387	103.138	99.0122	104.513	99.0122	101.763	104.513	107.263	96.2619	104.513	103.138	101.763	97.6371	96.2619	104.513	108.638	104.513
0.04167	53.07	4.04167	-35.88	0.04167	49	4.04167	0.05033					144.162	108.493	105.746	105.746	100.253	100.253	104.373	105.746	97.5062	100.253	116.733	98.8795	104.373	104.373	105.746	101.626	96.1329	102.999	115.359	108.493	101.626	98.8795	108.493	102.999	102.999	108.493	105.746	100.253	102.999	105.746	112.613	101.626	109.866	108.493	109.866	105.746	100.253	108.493
0.04333	52.43	4.04333	-32.97	0.04333	48.47	4.04333	0.04995					145.991	100.124	94.6374	111.096	106.981	96.0089	113.839	109.724	105.61	104.238	105.61	96.0089	105.61	100.124	101.495	96.0089	97.3805	100.124	96.0089	104.238	98.752	102.867	102.867	112.468	97.3805	106.981	98.752	105.61	104.238	102.867	100.124	91.8943	108.353	104.238	97.3805	105.61	108.353	105.61
0.045	51.79	4.045	-30.51	0.045	47.94	4.045	0.05033					147.817	105.48	105.48	101.37	98.6303	97.2604	104.11	100	106.849	101.37	100	100	95.8906	95.8906	104.11	100	98.6303	95.8906	106.849	100	104.11	95.8906	100	97.2604	98.6303	98.6303	106.849	94.5207	100	100	102.74	98.6303	95.8906	94.5207	106.849	97.2604	101.37	104.11
0.04667	51.18	4.04667	-28.01	0.04667	47.42	4.04667	0.04957					149.645	105.348	106.716	103.98	106.716	102.612	99.8754	102.612	90.2983	93.0347	106.716	95.771	99.8754	95.771	95.771	97.1391	103.98	95.771	95.771	93.0347	97.1391	105.348	94.4028	105.348	91.6665	99.8754	99.8754	94.4028	101.244	97.1391	94.4028	98.5073	101.244	108.084	102.612	99.8754	95.771	99.8754
0.04833	50.57	4.04833	-25.72	0.04833	46.89	4.04833	0.0507					151.471	109.305	107.939	97.0085	106.573	101.107	95.6421	105.206	98.3748	95.6421	101.107	102.474	103.84	87.4442	102.474	101.107	99.7411	98.3748	94.2758	94.2758	107.939	92.9095	97.0085	101.107	90.1769	97.0085	97.0085	92.9095	88.8106	95.6421	106.573	95.6421	97.0085	98.3748	109.305	98.3748	109.305	98.3748
0.05	49.97	4.05	-23.67	0.05	46.38	4.05	0.05023					153.298	98.2278	100.956	95.4992	98.2278	96.8635	91.4064	103.685	94.135	96.8635	98.2278	99.5921	99.5921	92.7707	100.956	98.2278	96.8635	94.135	92.7707	92.7707	99.5921	102.321	98.2278	98.2278	96.8635	95.4992	105.049	99.5921	98.2278	103.685	100.956	98.2278	99.5921	95.4992	96.8635	94.135	100.956	95.4992
0.05167	49.38	4.05167	-21.94	0.05167	45.88	4.05167	0.04976					155.123	98.0699	98.0699	99.432	102.156	100.794	99.432	104.88	98.0699	102.156	103.518	98.0699	96.7078	96.7078	92.6216	98.0699	100.794	100.794	92.6216	95.3458	95.3458	91.2595	95.3458	92.6216	98.0699	96.7078	96.7078	98.0699	92.6216	99.432	96.7078	93.9837	106.242	92.6216	95.3458	100.794	96.7078	93.9837
0.05333	48.8	4.05333	-20.34	0.05333	45.39	4.05333	0.04985					156.949	101.992	104.712	100.632	100.632	100.632	92.4725	93.8324	91.1127	95.1923	101.992	101.992	99.272	95.1923	99.272	87.033	99.272	89.7528	97.9121	100.632	92.4725	95.1923	92.4725	96.5522	103.352	101.992	88.3929	97.9121	91.1127	99.272	93.8324	103.352	88.3929	100.632	96.5522	88.3929	97.9121	99.272
0.055	48.23	4.055	-18.89	0.055	44.91	4.055	0.05033					158.774	99.128	97.7701	97.7701	103.202	103.202	104.56	95.0543	109.991	99.128	93.6963	85.5488	95.0543	96.4122	93.6963	95.0543	96.4122	89.6226	96.4122	100.486	107.276	93.6963	92.3384	92.3384	89.6226	90.9805	99.128	88.2647	100.486	95.0543	100.486	89.6226	99.128	103.202	99.128	99.128	100.486	89.6226
0.05667	47.67	4.05667	-17.64	0.05667	44.42	4.05667	0.04976					160.599	104.439	94.9445	93.5881	96.3008	103.083	104.439	89.5191	97.6572	93.5881	94.9445	101.726	96.3008	93.5881	92.2318	93.5881	99.0135	96.3008	93.5881	97.6572	89.5191	93.5881	104.439	93.5881	99.0135	94.9445	101.726	94.9445	97.6572	94.9445	105.795	97.6572	99.0135	97.6572	93.5881	94.9445	97.6572	94.9445
0.05833	47.12	4.05833	-16.48	0.05833	43.95	4.05833	0.05004					162.423	92.1587	94.8693	100.29	86.7376	103.001	97.5798	97.5798	85.3823	92.1587	85.3823	93.514	94.8693	100.29	92.1587	97.5798	94.8693	96.2245	93.514	93.514	85.3823	84.0271	89.4482	89.4482	92.1587	103.001	101.646	98.9351	90.8034	92.1587	94.8693	90.8034	101.646	92.1587	94.8693	97.5798	96.2245	101.646
0.06	46.57	4.06	-15.46	0.06	43.48	4.06	0.04967					164.248	85.342	96.1791	93.4698	92.1152	94.8244	93.4698	97.5337	96.1791	89.4059	90.7605	92.1152	96.1791	89.4059	92.1152	93.4698	97.5337	88.0512	92.1152	102.952	97.5337	94.8244	92.1152	97.5337	94.8244	88.0512	93.4698	98.8883	93.4698	86.6966	92.1152	104.307	97.5337	96.1791	94.8244	96.1791	104.307	90.7605
0.06167	46.03	4.06167	-14.48	0.06167	43.01	4.06167	0.05033					166.071	90.7343	89.38	92.0885	94.797	101.568	100.214	92.0885	90.7343	92.0885	82.6088	89.38	96.1512	89.38	88.0258	94.797	92.0885	93.4428	97.5055	105.631	93.4428	98.8597	93.4428	93.4428	93.4428	85.3173	96.1512	92.0885	100.214	101.568	96.1512	93.4428	94.797	90.7343	98.8597	90.7343	94.797	98.8597
0.06333	45.51	4.06333	-13.68	0.06333	42.56	4.06333	0.05061					167.895	92.0617	104.246	94.7694	90.7079	94.7694	93.4156	88.0002	100.185	92.0617	93.4156	89.354	86.6463	90.7079	86.6463	93.4156	94.7694	94.7694	92.0617	90.7079	93.4156	85.2925	83.9386	83.9386	94.7694	88.0002	92.0617	94.7694	94.7694	97.4771	97.4771	93.4156	94.7694	90.7079	90.7079	85.2925	88.0002	98.831
0.065	44.99	4.065	-12.93	0.065	42.1	4.065	0.04967					169.717	98.7864	96.0799	93.3734	93.3734	90.667	97.4331	93.3734	89.3137	94.7267	93.3734	89.3137	98.7864	92.0202	87.9605	90.667	87.9605	100.14	87.9605	92.0202	92.0202	96.0799	77.1346	98.7864	89.3137	97.4331	97.4331	93.3734	100.14	98.7864	92.0202	96.0799	93.3734	94.7267	85.254	90.667	98.7864	93.3734
0.06667	44.48	4.06667	-12.22	0.06667	41.66	4.06667	0.05061					171.538	101.424	96.0149	96.0149	83.844	89.2533	85.1964	90.6056	87.901	89.2533	97.3673	91.958	87.901	89.2533	91.958	96.0149	90.6056	87.901	94.6626	89.2533	93.3103	91.958	87.901	87.901	93.3103	93.3103	89.2533	89.2533	87.901	87.901	90.6056	91.958	96.0149	96.0149	90.6056	90.6056	94.6626	86.5487
0.06833	43.98	4.06833	-11.55	0.06833	41.22	4.06833	0.04938					173.362	87.8274	93.2321	94.5833	93.2321	93.2321	87.8274	82.4226	95.9345	91.8809	94.5833	83.7738	98.6369	93.2321	95.9345	85.125	95.9345	89.1785	87.8274	91.8809	97.2857	85.125	86.4762	94.5833	83.7738	95.9345	82.4226	94.5833	97.2857	89.1785	94.5833	91.8809	90.5297	91.8809	90.5297	93.2321	90.5297	93.2321
0.07	43.48	4.07	-10.87	0.07	40.78	4.07	0.04948					175.183	91.8053	93.1554	90.4552	99.9058	91.8053	91.8053	93.1554	91.8053	89.1051	79.6546	94.5054	90.4552	97.2056	94.5054	91.8053	83.7048	90.4552	90.4552	82.3547	87.7551	91.8053	98.5557	90.4552	97.2056	83.7048	86.405	90.4552	94.5054	89.1051	86.405	87.7551	86.405	87.7551	94.5054	81.0047	90.4552	93.1554
0.07167	42.98	4.07167	-10.32	0.07167	40.35	4.07167	0.04863					177.005	91.7501	91.7501	97.1472	97.1472	89.0516	91.7501	90.4008	98.4964	93.0994	98.4964	91.7501	87.7023	85.0038	80.956	93.0994	86.353	86.353	89.0516	86.353	90.4008	90.4008	90.4008	91.7501	91.7501	83.6545	95.7979	89.0516	94.4486	91.7501	86.353	91.7501	90.4008	91.7501	93.0994	85.0038	94.4486	87.7023
0.07333	42.5	4.07333	-9.816	0.07333	39.92	4.07333	0.05033					178.826	86.333	95.7757	93.0778	90.3798	91.7288	90.3798	94.4267	90.3798	84.984	84.984	89.0309	91.7288	87.6819	86.333	79.5882	80.9372	90.3798	87.6819	90.3798	84.984	80.9372	86.333	89.0309	86.333	93.0778	83.6351	74.1924	93.0778	86.333	89.0309	91.7288	86.333	80.9372	87.6819	80.9372	87.6819	87.6819
0.075	42.02	4.075	-9.314	0.075	39.49	4.075	0.04901					180.645	91.7411	94.4394	83.6463	84.9955	93.0903	87.6937	86.3446	90.392	87.6937	89.0429	87.6937	78.2498	91.7411	86.3446	86.3446	82.2972	86.3446	83.6463	79.5989	87.6937	97.1377	79.5989	87.6937	90.392	80.9481	91.7411	75.5515	87.6937	83.6463	86.3446	87.6937	91.7411	93.0903	82.2972	86.3446	87.6937	94.4394
0.07667	41.54	4.07667	-8.849	0.07667	39.06	4.07667	0.04929					182.467	86.3737	85.0241	86.3737	91.7721	91.7721	86.3737	86.3737	95.8208	90.4225	93.1217	86.3737	86.3737	95.8208	85.0241	83.6745	91.7721	94.4712	83.6745	83.6745	87.7233	85.0241	85.0241	80.9753	91.7721	85.0241	86.3737	83.6745	85.0241	90.4225	82.3249	83.6745	86.3737	79.6258	85.0241	89.0729	89.0729	85.0241
0.07833	41.08	4.07833	-8.452	0.07833	38.65	4.07833	0.04985					184.286	95.8463	85.0468	89.0966	93.1464	85.0468	86.3967	90.4465	87.7466	76.9471	86.3967	80.9969	83.6968	89.0966	82.3469	86.3967	87.7466	82.3469	86.3967	82.3469	85.0468	82.3469	79.647	86.3967	80.9969	87.7466	83.6968	94.4964	82.3469	82.3469	75.5971	85.0468	87.7466	87.7466	87.7466	83.6968	83.6968	83.6968
0.08	40.61	4.08	-8.059	0.08	38.24	4.08	0.04901					186.105	90.4401	83.6908	83.6908	85.0407	85.0407	87.7404	82.341	89.0903	83.6908	90.4401	86.3906	90.4401	83.6908	89.0903	83.6908	82.341	83.6908	82.341	78.2914	76.9416	87.7404	80.9911	85.0407	85.0407	97.1894	90.4401	76.9416	80.9911	78.2914	85.0407	85.0407	79.6413	89.0903	91.79	79.6413	82.341	87.7404
0.08167	40.15	4.08167	-7.731	0.08167	37.83	4.08167	0.04901					187.925	84.9936	84.9936	82.2954	87.6918	86.3427	89.0409	89.0409	84.9936	86.3427	91.7391	82.2954	84.9936	87.6918	83.6445	91.7391	87.6918	79.5972	80.9463	90.39	93.0882	89.0409	87.6918	79.5972	91.7391	76.899	84.9936	82.2954	86.3427	84.9936	94.4373	91.7391	80.9463	89.0409	84.9936	83.6445	82.2954	79.5972
0.08333	39.69	4.08333	-7.37	0.08333	37.43	4.08333	0.04882					189.743	88.9515	90.2993	84.9083	80.865	86.256	83.5605	90.2993	87.6038	83.5605	82.2128	84.9083	84.9083	83.5605	84.9083	90.2993	84.9083	87.6038	84.9083	87.6038	86.256	79.5173	76.8218	86.256	86.256	87.6038	82.2128	82.2128	87.6038	75.474	87.6038	83.5605	83.5605	80.865	76.8218	83.5605	80.865	67.3875
0.085	39.23	4.085	-7.073	0.085	37.04	4.085	0.04882					191.561	82.1113	87.4957	83.4574	79.4191	84.8035	79.4191	88.8418	88.8418	87.4957	83.4574	82.1113	75.3809	78.0731	80.7652	83.4574	83.4574	86.1496	83.4574	82.1113	79.4191	78.0731	76.727	83.4574	92.88	84.8035	74.0348	79.4191	80.7652	83.4574	91.5339	75.3809	83.4574	86.1496	82.1113	83.4574	83.4574	76.727
0.08667	38.78	4.08667	-6.811	0.08667	36.64	4.08667	0.04967					193.38	86.0477	87.3922	80.6697	92.7701	86.0477	83.3587	76.6362	84.7032	84.7032	82.0142	79.3252	83.3587	84.7032	75.2917	91.4256	77.9807	83.3587	79.3252	79.3252	82.0142	80.6697	83.3587	88.7367	71.2582	80.6697	82.0142	84.7032	79.3252	75.2917	83.3587	84.7032	86.0477	86.0477	76.6362	86.0477	86.0477	82.0142
0.08833	38.33	4.08833	-6.566	0.08833	36.25	4.08833	0.0491					195.197	83.2846	81.9413	77.9114	75.2248	87.3145	73.8815	77.9114	83.2846	77.9114	79.2547	75.2248	79.2547	85.9712	83.2846	81.9413	72.5382	88.6578	79.2547	85.9712	81.9413	76.5681	81.9413	72.5382	80.598	79.2547	77.9114	75.2248	84.6279	81.9413	79.2547	79.2547	76.5681	81.9413	72.5382	76.5681	80.598	79.2547
0.09	37.89	4.09	-6.329	0.09	35.86	4.09	0.04853					197.014	81.8921	73.8371	81.8921	81.8921	75.1796	75.1796	79.2071	80.5496	76.5221	75.1796	71.1521	76.5221	76.5221	81.8921	81.8921	79.2071	75.1796	72.4946	77.8646	76.5221	79.2071	73.8371	79.2071	79.2071	77.8646	71.1521	80.5496	71.1521	81.8921	75.1796	77.8646	80.5496	80.5496	79.2071	72.4946	77.8646	71.1521
0.09167	37.45	4.09167	-6.108	0.09167	35.48	4.09167	0.04853					198.832	80.5146	76.4888	85.8822	75.1469	80.5146	77.8307	83.1984	79.1727	88.566	83.1984	76.4888	80.5146	75.1469	80.5146	85.8822	71.1212	83.1984	80.5146	76.4888	76.4888	73.805	81.8565	77.8307	73.805	89.9079	81.8565	79.1727	79.1727	79.1727	81.8565	81.8565	77.8307	73.805	75.1469	79.1727	75.1469	83.1984
0.09333	37.02	4.09333	-5.888	0.09333	35.1	4.09333	0.04835					200.648	79.1413	84.5068	72.4344	84.5068	84.5068	80.4827	81.8241	79.1413	87.1896	77.7999	76.4586	81.8241	87.1896	80.4827	77.7999	71.093	76.4586	84.5068	87.1896	77.7999	81.8241	77.7999	73.7758	75.1172	64.3862	80.4827	80.4827	83.1655	80.4827	80.4827	83.1655	76.4586	77.7999	77.7999	81.8241	87.1896	83.1655
0.095	36.6	4.095	-5.708	0.095	34.72	4.095	0.04891					202.464	76.4261	80.4485	75.0853	77.7669	79.1077	73.7445	83.1302	76.4261	77.7669	73.7445	84.471	77.7669	75.0853	75.0853	77.7669	72.4037	73.7445	75.0853	80.4485	75.0853	72.4037	68.3813	77.7669	73.7445	71.0629	72.4037	84.471	72.4037	75.0853	83.1302	80.4485	80.4485	79.1077	76.4261	73.7445	79.1077	85.8118
0.09667	36.17	4.09667	-5.534	0.09667	34.35	4.09667	0.04901					204.281	83.0925	79.0719	81.7523	80.4121	77.7317	69.6905	73.7111	76.3915	72.3709	75.0513	80.4121	75.0513	72.3709	81.7523	79.0719	79.0719	76.3915	69.6905	75.0513	75.0513	79.0719	73.7111	71.0307	81.7523	77.7317	79.0719	75.0513	73.7111	75.0513	69.6905	68.3503	73.7111	75.0513	73.7111	76.3915	76.3915	79.0719
0.09833	35.75	4.09833	-5.368	0.09833	33.97	4.09833	0.04872					206.096	71.0021	75.0211	75.0211	81.7194	75.0211	81.7194	77.7004	71.0021	77.7004	75.0211	76.3607	75.0211	79.0401	75.0211	76.3607	77.7004	68.3228	80.3797	66.9831	79.0401	75.0211	71.0021	72.3418	76.3607	79.0401	75.0211	66.9831	79.0401	76.3607	75.0211	72.3418	75.0211	75.0211	76.3607	80.3797	68.3228	85.7384
0.1	35.34	4.1	-5.216	0.1	33.6	4.1	0.04882					207.91	76.3431	73.6644	77.6825	77.6825	80.3612	79.0218	85.7186	80.3612	70.9857	77.6825	72.3251	73.6644	77.6825	73.6644	70.9857	73.6644	80.3612	77.6825	72.3251	77.6825	68.307	73.6644	80.3612	75.0038	75.0038	75.0038	72.3251	80.3612	77.6825	80.3612	73.6644	83.0399	75.0038	81.7005	70.9857	70.9857	73.6644
0.10167	34.93	4.10167	-5.067	0.10167	33.23	4.10167	0.0491					209.727	84.3858	73.6701	68.3123	80.3674	72.3307	77.6885	66.9729	70.9912	72.3307	79.028	70.9912	75.0096	70.9912	73.6701	76.3491	81.7069	69.6518	73.6701	77.6885	73.6701	77.6885	66.9729	79.028	80.3674	73.6701	75.0096	66.9729	77.6885	72.3307	73.6701	72.3307	79.028	75.0096	72.3307	75.0096	77.6885	70.9912
0.10333	34.52	4.10333	-4.934	0.10333	32.87	4.10333	0.04948					211.54	77.7268	77.7268	69.6861	68.3459	65.6657	75.0465	75.0465	73.7064	71.0262	79.0669	68.3459	65.6657	72.3663	73.7064	73.7064	77.7268	72.3663	71.0262	77.7268	77.7268	67.0058	69.6861	77.7268	76.3867	68.3459	72.3663	75.0465	71.0262	73.7064	72.3663	71.0262	64.3256	73.7064	73.7064	72.3663	72.3663	72.3663
0.105	34.11	4.105	-4.803	0.105	32.5	4.105	0.04891					213.354	73.7769	76.4597	71.0941	72.4355	79.1424	69.7527	75.1183	73.7769	76.4597	75.1183	71.0941	69.7527	67.0699	76.4597	79.1424	69.7527	71.0941	79.1424	79.1424	69.7527	76.4597	72.4355	67.0699	75.1183	72.4355	60.3629	67.0699	69.7527	69.7527	76.4597	71.0941	77.801	65.7285	73.7769	71.0941	69.7527	72.4355
0.10667	33.71	4.10667	-4.68	0.10667	32.14	4.10667	0.0491					215.167	73.8791	63.1331	71.1926	75.2224	72.5359	71.1926	69.8494	69.8494	71.1926	71.1926	72.5359	79.2522	80.5954	73.8791	68.5061	67.1629	80.5954	75.2224	76.5657	75.2224	71.1926	76.5657	75.2224	75.2224	75.2224	68.5061	72.5359	80.5954	65.8196	68.5061	72.5359	69.8494	73.8791	71.1926	69.8494	73.8791	73.8791
0.10833	33.31	4.10833	-4.568	0.10833	31.78	4.10833	0.04929					216.982	76.696	68.6228	72.6594	78.0416	64.5861	74.0049	71.3139	76.696	74.0049	74.0049	72.6594	69.9683	72.6594	71.3139	75.3505	71.3139	67.2772	64.5861	71.3139	74.0049	72.6594	71.3139	72.6594	68.6228	71.3139	65.9317	68.6228	68.6228	74.0049	69.9683	71.3139	71.3139	80.7327	74.0049	71.3139	68.6228	69.9683
0.11	32.92	4.11	-4.45	0.11	31.41	4.11	0.04985					218.794	70.0969	72.7929	70.0969	68.7489	71.4449	68.7489	67.4009	70.0969	72.7929	75.489	70.0969	70.0969	66.0528	68.7489	68.7489	67.4009	72.7929	72.7929	70.0969	74.141	67.4009	67.4009	66.0528	67.4009	68.7489	72.7929	67.4009	74.141	67.4009	63.3568	72.7929	71.4449	70.0969	72.7929	66.0528	71.4449	72.7929
0.11167	32.53	4.11167	-4.353	0.11167	31.05	4.11167	0.04872					220.606	71.5722	72.9226	72.9226	75.6234	67.5209	68.8713	74.273	71.5722	75.6234	71.5722	66.1705	66.1705	78.3242	71.5722	75.6234	66.1705	66.1705	71.5722	62.1192	62.1192	74.273	70.2217	67.5209	71.5722	76.9738	68.8713	72.9226	70.2217	71.5722	72.9226	74.273	72.9226	68.8713	68.8713	64.8201	64.8201	74.273
0.11333	32.14	4.11333	-4.251	0.11333	30.7	4.11333	0.04863					222.418	64.9219	64.9219	68.9795	74.3896	71.6845	67.6269	75.7422	73.0371	66.2744	70.332	75.7422	66.2744	74.3896	66.2744	68.9795	70.332	79.7998	67.6269	74.3896	70.332	75.7422	77.0947	70.332	68.9795	66.2744	70.332	73.0371	71.6845	67.6269	73.0371	74.3896	70.332	75.7422	73.0371	75.7422	71.6845	74.3896
0.115	31.76	4.115	-4.142	0.115	30.35	4.115	0.04891					224.229	73.1315	75.84	71.7772	69.0686	65.0058	73.1315	63.6515	66.36	73.1315	70.4229	74.4858	69.0686	73.1315	69.0686	63.6515	66.36	69.0686	70.4229	66.36	70.4229	67.7143	60.9429	62.2972	65.0058	71.7772	66.36	70.4229	66.36	73.1315	69.0686	70.4229	71.7772	71.7772	65.0058	70.4229	67.7143	66.36
0.11667	31.38	4.11667	-4.058	0.11667	30	4.11667	0.04853					226.042	74.564	70.4969	71.8526	66.4298	75.9197	69.1412	73.2083	66.4298	65.0741	67.7855	71.8526	66.4298	69.1412	67.7855	63.7183	70.4969	71.8526	65.0741	65.0741	66.4298	69.1412	67.7855	61.0069	67.7855	66.4298	73.2083	67.7855	62.3626	66.4298	67.7855	66.4298	66.4298	67.7855	62.3626	58.2955	66.4298	69.1412
0.11833	31.01	4.11833	-3.966	0.11833	29.66	4.11833	0.04835					227.853	67.8476	63.7767	70.5615	63.7767	80.0601	71.9184	66.4906	73.2754	63.7767	75.9893	67.8476	71.9184	70.5615	70.5615	59.7059	71.9184	63.7767	63.7767	61.0628	66.4906	70.5615	71.9184	69.2045	67.8476	63.7767	63.7767	66.4906	69.2045	71.9184	70.5615	67.8476	62.4198	67.8476	65.1337	65.1337	69.2045	63.7767
0.12	30.64	4.12	-3.888	0.12	29.32	4.12	0.04872					229.663	67.9089	66.5507	71.9834	65.1925	62.4762	62.4762	74.6998	73.3416	70.6252	73.3416	69.2671	63.8344	67.9089	65.1925	69.2671	73.3416	66.5507	66.5507	67.9089	63.8344	66.5507	59.7598	67.9089	65.1925	71.9834	66.5507	74.6998	61.118	59.7598	66.5507	65.1925	70.6252	61.118	71.9834	66.5507	67.9089	67.9089
0.12167	30.27	4.12167	-3.802	0.12167	28.98	4.12167	0.04816					231.473	74.7709	73.4114	72.0519	69.333	65.2546	62.5356	66.6141	69.333	74.7709	63.8951	67.9735	67.9735	70.6925	61.1762	69.333	69.333	63.8951	65.2546	72.0519	72.0519	67.9735	66.6141	66.6141	63.8951	63.8951	66.6141	66.6141	63.8951	66.6141	67.9735	63.8951	67.9735	51.6599	72.0519	73.4114	66.6141	55.7383
0.12333	29.91	4.12333	-3.734	0.12333	28.64	4.12333	0.0475					233.284	73.4815	68.0384	69.3992	65.3169	57.1523	66.6777	66.6777	62.5954	68.0384	72.1208	68.0384	63.9561	70.76	61.2346	66.6777	66.6777	68.0384	68.0384	66.6777	63.9561	72.1208	59.8738	66.6777	73.4815	68.0384	68.0384	73.4815	65.3169	68.0384	70.76	61.2346	72.1208	74.8423	70.76	73.4815	65.3169	69.3992
0.125	29.56	4.125	-3.653	0.125	28.3	4.125	0.04825					235.094	65.3697	68.0934	62.6459	72.179	62.6459	68.0934	70.8171	59.9222	62.6459	61.2841	55.8366	65.3697	69.4553	59.9222	70.8171	62.6459	70.8171	59.9222	62.6459	65.3697	68.0934	65.3697	64.0078	66.7315	64.0078	61.2841	61.2841	59.9222	68.0934	62.6459	72.179	64.0078	66.7315	66.7315	68.0934	65.3697	69.4553
0.12667	29.21	4.12667	-3.588	0.12667	27.97	4.12667	0.04872					236.902	61.3128	64.0378	66.7628	58.5878	68.1253	55.8627	62.6753	55.8627	58.5878	61.3128	57.2253	66.7628	66.7628	68.1253	68.1253	62.6753	66.7628	66.7628	62.6753	65.4003	68.1253	66.7628	58.5878	58.5878	61.3128	64.0378	61.3128	59.9503	69.4878	64.0378	57.2253	72.2128	68.1253	61.3128	59.9503	55.8627	66.7628
0.12833	28.86	4.12833	-3.517	0.12833	27.64	4.12833	0.04768					238.711	66.7609	59.9485	65.3984	65.3984	57.2236	64.0359	61.311	59.9485	62.6735	58.5861	59.9485	62.6735	62.6735	58.5861	68.1233	69.4858	65.3984	58.5861	68.1233	64.0359	64.0359	65.3984	54.4987	69.4858	66.7609	61.311	62.6735	59.9485	61.311	61.311	65.3984	58.5861	59.9485	64.0359	66.7609	61.311	69.4858
0.13	28.52	4.13	-3.446	0.13	27.31	4.13	0.0491					240.519	62.6369	68.0836	61.2753	62.6369	70.807	59.9136	58.5519	61.2753	66.7219	63.9986	62.6369	66.7219	55.8286	63.9986	61.2753	61.2753	61.2753	69.4453	68.0836	62.6369	58.5519	57.1902	57.1902	62.6369	65.3603	59.9136	57.1902	55.8286	61.2753	66.7219	61.2753	66.7219	61.2753	61.2753	68.0836	58.5519	72.1686
0.13167	28.18	4.13167	-3.39	0.13167	26.99	4.13167	0.04806					242.327	69.3703	59.8489	65.2897	69.3703	61.209	63.9295	55.7682	62.5693	58.4886	62.5693	62.5693	62.5693	68.0101	63.9295	58.4886	70.7305	59.8489	62.5693	57.1284	65.2897	61.209	61.209	69.3703	61.209	63.9295	59.8489	61.209	70.7305	58.4886	61.209	69.3703	63.9295	58.4886	55.7682	63.9295	59.8489	58.4886
0.13333	27.84	4.13333	-3.322	0.13333	26.67	4.13333	0.04863					244.136	66.5531	61.1202	57.0455	62.4784	61.1202	65.1949	58.4038	57.0455	59.762	63.8367	62.4784	59.762	65.1949	58.4038	63.8367	59.762	67.9114	66.5531	57.0455	65.1949	65.1949	59.762	59.762	58.4038	61.1202	65.1949	58.4038	63.8367	58.4038	65.1949	66.5531	59.762	65.1949	61.1202	58.4038	62.4784	54.3291
0.135	27.5	4.135	-3.269	0.135	26.35	4.135	0.04825					245.943	61.017	63.7288	65.0848	58.3051	62.3729	61.017	59.661	62.3729	61.017	62.3729	63.7288	61.017	62.3729	65.0848	59.661	58.3051	63.7288	63.7288	58.3051	52.8814	59.661	67.7966	55.5932	59.661	56.9492	59.661	67.7966	62.3729	63.7288	55.5932	55.5932	61.017	65.0848	63.7288	65.0848	56.9492	55.5932
0.13667	27.17	4.13667	-3.211	0.13667	26.03	4.13667	0.04863					247.75	60.9042	58.1973	54.1371	60.9042	60.9042	58.1973	56.8439	60.9042	59.5508	55.4905	60.9042	56.8439	62.2576	58.1973	62.2576	59.5508	60.9042	55.4905	63.611	54.1371	59.5508	58.1973	54.1371	59.5508	56.8439	58.1973	58.1973	62.2576	60.9042	58.1973	56.8439	60.9042	62.2576	60.9042	64.9645	66.3179	59.5508
0.13833	26.85	4.13833	-3.152	0.13833	25.72	4.13833	0.04816					249.556	60.7834	66.1864	58.0819	63.4849	64.8356	52.679	58.0819	64.8356	58.0819	62.1342	62.1342	60.7834	58.0819	63.4849	55.3804	63.4849	58.0819	56.7312	59.4327	59.4327	58.0819	54.0297	56.7312	58.0819	56.7312	58.0819	56.7312	60.7834	62.1342	66.1864	54.0297	67.5371	59.4327	63.4849	62.1342	52.679	62.1342
0.14	26.53	4.14	-3.099	0.14	25.41	4.14	0.04797					251.362	60.6551	60.6551	59.3072	60.6551	62.003	62.003	52.5678	55.2635	60.6551	59.3072	56.6114	57.9593	63.3509	59.3072	57.9593	59.3072	62.003	60.6551	60.6551	63.3509	52.5678	51.2199	55.2635	60.6551	63.3509	66.0467	57.9593	56.6114	59.3072	60.6551	56.6114	53.9157	62.003	53.9157	59.3072	62.003	60.6551
0.14167	26.21	4.14167	-3.048	0.14167	25.11	4.14167	0.04759					253.168	55.1416	61.8662	57.8314	53.7967	57.8314	59.1763	63.2111	57.8314	64.556	55.1416	60.5212	56.4865	57.8314	55.1416	56.4865	60.5212	53.7967	67.2458	52.4517	61.8662	61.8662	55.1416	56.4865	59.1763	60.5212	59.1763	56.4865	65.9009	56.4865	55.1416	59.1763	56.4865	59.1763	60.5212	65.9009	61.8662	60.5212
0.14333	25.89	4.14333	-2.996	0.14333	24.8	4.14333	0.04721					254.973	60.3862	61.7281	60.3862	57.7024	56.3605	56.3605	63.0701	56.3605	56.3605	61.7281	60.3862	52.3347	61.7281	56.3605	61.7281	50.9928	63.0701	63.0701	56.3605	60.3862	59.0443	48.309	67.0958	61.7281	55.0186	56.3605	60.3862	56.3605	59.0443	53.6767	56.3605	57.7024	57.7024	52.3347	55.0186	55.0186	57.7024
0.145	25.58	4.145	-2.947	0.145	24.5	4.145	0.0475					256.778	57.5774	60.2554	62.9334	60.2554	60.2554	57.5774	50.8823	58.9164	53.5604	57.5774	52.2213	56.2384	58.9164	56.2384	54.8994	53.5604	56.2384	58.9164	52.2213	57.5774	58.9164	61.5944	60.2554	56.2384	54.8994	58.9164	54.8994	54.8994	57.5774	60.2554	61.5944	53.5604	53.5604	54.8994	53.5604	61.5944	53.5604
0.14667	25.28	4.14667	-2.903	0.14667	24.2	4.14667	0.04712					258.585	53.4507	62.8046	53.4507	60.1321	53.4507	60.1321	60.1321	60.1321	56.1233	58.7958	57.4595	52.1145	57.4595	57.4595	56.1233	57.4595	49.4419	58.7958	58.7958	54.787	50.7782	58.7958	54.787	53.4507	53.4507	61.4684	60.1321	56.1233	57.4595	56.1233	56.1233	61.4684	61.4684	54.787	53.4507	54.787	57.4595
0.14833	24.97	4.14833	-2.854	0.14833	23.91	4.14833	0.04693					260.389	54.6816	64.0175	58.6827	62.6838	60.0164	62.6838	62.6838	66.6849	52.0142	58.6827	52.0142	57.349	56.0153	57.349	57.349	58.6827	56.0153	64.0175	57.349	56.0153	54.6816	56.0153	54.6816	54.6816	54.6816	53.3479	54.6816	56.0153	54.6816	50.6805	53.3479	56.0153	64.0175	52.0142	56.0153	56.0153	61.3501
0.15	24.68	4.15	-2.815	0.15	23.61	4.15	0.04721					262.193	55.9118	58.5742	58.5742	58.5742	55.9118	55.9118	65.2304	54.5805	57.243	55.9118	55.9118	59.9055	63.8992	57.243	55.9118	59.9055	58.5742	58.5742	61.2367	53.2493	59.9055	54.5805	53.2493	55.9118	58.5742	58.5742	61.2367	62.5679	58.5742	58.5742	54.5805	59.9055	58.5742	58.5742	53.2493	54.5805	53.2493
0.15167	24.38	4.15167	-2.772	0.15167	23.31	4.15167	0.04684					263.997	63.7828	46.5083	57.1388	57.1388	53.1523	50.4947	53.1523	57.1388	57.1388	55.8099	58.4676	57.1388	54.4811	58.4676	57.1388	53.1523	51.8235	57.1388	57.1388	53.1523	58.4676	54.4811	53.1523	59.7964	53.1523	49.1659	54.4811	53.1523	57.1388	58.4676	53.1523	53.1523	57.1388	54.4811	54.4811	55.8099	53.1523
0.15333	24.09	4.15333	-2.726	0.15333	23.03	4.15333	0.04693					265.8	59.6891	54.3834	57.0362	59.6891	50.4041	47.7513	61.0155	57.0362	51.7305	55.7098	58.3626	59.6891	58.3626	53.0569	54.3834	58.3626	54.3834	55.7098	54.3834	53.0569	46.4248	58.3626	63.6683	57.0362	55.7098	54.3834	59.6891	58.3626	57.0362	50.4041	59.6891	62.3419	47.7513	49.0777	50.4041	54.3834	55.7098
0.155	23.79	4.155	-2.693	0.155	22.74	4.155	0.04627					267.603	56.9384	56.9384	58.2626	47.6694	60.9109	55.6143	55.6143	56.9384	59.5867	60.9109	51.6418	55.6143	54.2901	51.6418	55.6143	54.2901	56.9384	56.9384	52.966	52.966	55.6143	50.3177	54.2901	54.2901	58.2626	55.6143	54.2901	52.966	52.966	56.9384	51.6418	51.6418	54.2901	56.9384	54.2901	56.9384	59.5867
0.15667	23.5	4.15667	-2.662	0.15667	22.46	4.15667	0.04627					269.405	56.8498	54.2056	56.8498	54.2056	56.8498	48.9173	50.2394	58.1719	55.5277	52.8836	58.1719	50.2394	54.2056	56.8498	51.5615	52.8836	54.2056	56.8498	54.2056	56.8498	51.5615	52.8836	55.5277	58.1719	50.2394	54.2056	52.8836	51.5615	52.8836	50.2394	56.8498	56.8498	55.5277	54.2056	50.2394	48.9173	56.8498
0.15833	23.21	4.15833	-2.613	0.15833	22.18	4.15833	0.0475					271.207	56.7737	59.4143	56.7737	54.1331	54.1331	52.8127	58.094	54.1331	56.7737	55.4534	50.1721	55.4534	58.094	46.2112	52.8127	55.4534	55.4534	51.4924	52.8127	52.8127	47.5315	48.8518	60.7347	55.4534	47.5315	55.4534	51.4924	55.4534	55.4534	55.4534	51.4924	54.1331	55.4534	51.4924	54.1331	54.1331	56.7737
0.16	22.93	4.16	-2.574	0.16	21.91	4.16	0.04636					273.009	56.7112	55.3923	56.7112	55.3923	51.4357	55.3923	48.798	59.3489	60.6678	48.798	59.3489	59.3489	52.7546	58.03	58.03	55.3923	51.4357	51.4357	56.7112	59.3489	56.7112	56.7112	59.3489	47.4791	50.1168	59.3489	55.3923	51.4357	51.4357	52.7546	54.0734	51.4357	56.7112	56.7112	55.3923	59.3489	55.3923
0.16167	22.66	4.16167	-2.537	0.16167	21.64	4.16167	0.04702					274.811	55.3446	57.98	57.98	52.7091	57.98	51.3914	54.0268	47.4382	59.2977	55.3446	50.0736	61.9332	55.3446	51.3914	54.0268	57.98	54.0268	52.7091	51.3914	56.6623	52.7091	51.3914	54.0268	56.6623	51.3914	54.0268	56.6623	51.3914	55.3446	54.0268	57.98	52.7091	54.0268	54.0268	55.3446	50.0736	52.7091
0.16333	22.38	4.16333	-2.504	0.16333	21.37	4.16333	0.04731					276.612	47.41	57.9456	57.9456	48.7269	55.3117	53.9947	48.7269	52.6778	50.0439	47.41	53.9947	52.6778	52.6778	50.0439	52.6778	52.6778	53.9947	57.9456	51.3608	53.9947	48.7269	55.3117	51.3608	51.3608	53.9947	46.0931	52.6778	48.7269	55.3117	51.3608	53.9947	56.6286	47.41	57.9456	48.7269	55.3117	52.6778
0.165	22.11	4.165	-2.468	0.165	21.1	4.165	0.04712					278.412	56.6146	56.6146	55.298	57.9312	59.2479	53.9814	48.7149	57.9312	52.6648	52.6648	51.3481	52.6648	46.0817	50.0315	53.9814	51.3481	53.9814	56.6146	55.298	53.9814	51.3481	51.3481	51.3481	50.0315	52.6648	50.0315	48.7149	51.3481	51.3481	50.0315	50.0315	48.7149	47.3983	50.0315	56.6146	51.3481	53.9814
0.16667	21.84	4.16667	-2.432	0.16667	20.84	4.16667	0.04702					280.213	53.9926	55.3095	55.3095	56.6264	48.725	55.3095	55.3095	55.3095	51.3588	55.3095	56.6264	52.6757	53.9926	53.9926	53.9926	46.0912	55.3095	53.9926	52.6757	51.3588	59.2602	43.4574	50.0419	52.6757	47.4081	48.725	52.6757	53.9926	53.9926	53.9926	55.3095	56.6264	53.9926	57.9433	51.3588	56.6264	56.6264
0.16833	21.58	4.16833	-2.399	0.16833	20.57	4.16833	0.04608					282.013	52.7143	56.6679	54.0322	52.7143	60.6215	51.3965	51.3965	54.0322	52.7143	51.3965	54.0322	54.0322	51.3965	51.3965	56.6679	50.0786	54.0322	54.0322	50.0786	55.3501	54.0322	46.125	51.3965	55.3501	54.0322	50.0786	52.7143	50.0786	50.0786	47.4429	55.3501	52.7143	48.7608	51.3965	48.7608	55.3501	57.9858
0.17	21.32	4.17	-2.371	0.17	20.31	4.17	0.04702					283.813	54.0984	52.7789	54.0984	51.4595	52.7789	52.7789	48.8205	52.7789	50.14	55.4179	51.4595	52.7789	51.4595	55.4179	51.4595	52.7789	54.0984	56.7374	55.4179	55.4179	50.14	54.0984	47.501	48.8205	54.0984	52.7789	54.0984	56.7374	48.8205	47.501	55.4179	50.14	54.0984	58.0568	55.4179	54.0984	56.7374
0.17167	21.06	4.17167	-2.338	0.17167	20.06	4.17167	0.04665					285.612	54.1828	52.8613	48.8967	52.8613	50.2183	55.5044	43.6106	56.8259	56.8259	55.5044	52.8613	52.8613	52.8613	48.8967	48.8967	51.5398	52.8613	50.2183	52.8613	51.5398	52.8613	51.5398	54.1828	52.8613	52.8613	50.2183	55.5044	51.5398	50.2183	59.469	51.5398	52.8613	51.5398	54.1828	50.2183	52.8613	52.8613
0.17333	20.81	4.17333	-2.31	0.17333	19.8	4.17333	0.04646					287.411	51.6257	58.2444	46.3307	55.5969	50.302	55.5969	51.6257	55.5969	51.6257	59.5681	43.6833	52.9494	50.302	47.6545	51.6257	52.9494	52.9494	51.6257	47.6545	52.9494	55.5969	50.302	50.302	51.6257	56.9206	51.6257	52.9494	50.302	51.6257	54.2732	46.3307	54.2732	52.9494	55.5969	50.302	55.5969	42.3595
0.175	20.56	4.175	-2.285	0.175	19.56	4.175	0.04608					289.21	57.0099	54.3583	50.3809	55.6841	49.0551	46.4034	54.3583	50.3809	54.3583	50.3809	47.7292	47.7292	50.3809	49.0551	54.3583	47.7292	47.7292	47.7292	47.7292	43.7518	49.0551	49.0551	49.0551	47.7292	51.7067	49.0551	49.0551	55.6841	54.3583	50.3809	53.0325	47.7292	54.3583	45.0776	59.6616	50.3809	47.7292
0.17667	20.31	4.17667	-2.253	0.17667	19.31	4.17667	0.04589					291.008	55.7607	51.7777	50.4501	53.1054	49.1225	54.433	49.1225	51.7777	50.4501	55.7607	49.1225	49.1225	55.7607	47.7948	49.1225	49.1225	49.1225	49.1225	53.1054	47.7948	53.1054	50.4501	51.7777	53.1054	42.4843	47.7948	47.7948	43.8119	53.1054	46.4672	50.4501	54.433	50.4501	51.7777	49.1225	51.7777	58.4159
0.17833	20.06	4.17833	-2.228	0.17833	19.06	4.17833	0.04608					292.806	46.5235	47.8527	53.1697	47.8527	53.1697	51.8405	49.182	47.8527	49.182	57.1574	47.8527	47.8527	51.8405	53.1697	47.8527	51.8405	55.8282	55.8282	42.5358	55.8282	53.1697	50.5112	47.8527	49.182	51.8405	49.182	53.1697	53.1697	57.1574	42.5358	53.1697	47.8527	47.8527	51.8405	55.8282	45.1942	55.8282
0.18	19.82	4.18	-2.196	0.18	18.81	4.18	0.04627					294.603	47.9078	54.5617	57.2232	47.9078	51.9001	47.9078	57.2232	53.2309	51.9001	45.2463	50.5694	51.9001	51.9001	45.2463	50.5694	49.2386	49.2386	46.577	45.2463	50.5694	50.5694	43.9155	50.5694	46.577	51.9001	51.9001	50.5694	49.2386	54.5617	49.2386	47.9078	49.2386	50.5694	49.2386	50.5694	54.5617	55.8924
0.18167	19.6	4.18167	-2.171	0.18167	18.57	4.18167	0.04636					296.401	46.6319	46.6319	50.6289	54.6259	55.9583	50.6289	50.6289	49.2966	50.6289	49.2966	49.2966	47.9642	50.6289	53.2936	50.6289	51.9612	45.2995	49.2966	51.9612	57.2906	47.9642	49.2966	46.6319	50.6289	50.6289	53.2936	49.2966	53.2936	51.9612	51.9612	49.2966	50.6289	51.9612	49.2966	49.2966	47.9642	55.9583
0.18333	19.36	4.18333	-2.144	0.18333	18.33	4.18333	0.04533					298.198	49.3558	50.6898	56.0255	58.6934	52.0237	52.0237	48.0219	52.0237	50.6898	54.6916	50.6898	44.0201	53.3576	50.6898	52.0237	50.6898	52.0237	49.3558	52.0237	49.3558	49.3558	53.3576	52.0237	50.6898	48.0219	52.0237	48.0219	53.3576	49.3558	56.0255	52.0237	50.6898	49.3558	50.6898	50.6898	46.6879	46.6879
0.185	19.13	4.185	-2.118	0.185	18.09	4.185	0.04504					299.994	53.4182	48.0764	50.7473	48.0764	53.4182	50.7473	49.4118	54.7536	52.0827	53.4182	54.7536	48.0764	50.7473	50.7473	49.4118	46.7409	54.7536	46.7409	53.4182	46.7409	50.7473	52.0827	48.0764	50.7473	52.0827	46.7409	53.4182	49.4118	52.0827	48.0764	48.0764	46.7409	49.4118	52.0827	49.4118	49.4118	45.4054
0.18667	18.9	4.18667	-2.095	0.18667	17.85	4.18667	0.04599					301.79	48.1213	48.1213	50.7947	49.458	57.4782	49.458	49.458	53.4681	48.1213	49.458	53.4681	49.458	45.4479	49.458	52.1314	48.1213	53.4681	46.7846	57.4782	53.4681	48.1213	49.458	42.7745	46.7846	50.7947	45.4479	49.458	46.7846	48.1213	49.458	45.4479	53.4681	46.7846	49.458	50.7947	49.458	46.7846
0.18833	18.67	4.18833	-2.069	0.18833	17.62	4.18833	0.04618					303.586	54.8397	48.1519	48.1519	49.4895	49.4895	54.8397	53.5022	45.4768	48.1519	46.8144	46.8144	52.1646	53.5022	52.1646	53.5022	53.5022	48.1519	48.1519	46.8144	50.8271	49.4895	48.1519	52.1646	48.1519	50.8271	49.4895	50.8271	53.5022	44.1393	54.8397	54.8397	49.4895	48.1519	45.4768	52.1646	54.8397	53.5022
0.19	18.45	4.19	-2.051	0.19	17.39	4.19	0.04495					305.382	46.8288	52.1807	48.1668	50.8427	50.8427	42.8149	49.5047	46.8288	45.4908	48.1668	48.1668	50.8427	45.4908	58.8705	44.1529	46.8288	50.8427	49.5047	49.5047	45.4908	40.139	48.1668	46.8288	46.8288	50.8427	50.8427	48.1668	41.4769	44.1529	52.1807	48.1668	54.8566	48.1668	49.5047	48.1668	48.1668	53.5186
0.19167	18.22	4.19167	-2.024	0.19167	17.16	4.19167	0.04533					307.177	48.1669	52.1808	44.153	52.1808	53.5188	49.5049	48.1669	50.8429	46.8289	50.8429	41.4771	48.1669	49.5049	50.8429	50.8429	52.1808	53.5188	46.8289	46.8289	50.8429	53.5188	49.5049	53.5188	46.8289	44.153	49.5049	56.1947	50.8429	49.5049	46.8289	45.491	50.8429	46.8289	49.5049	46.8289	50.8429	53.5188
0.19333	18	4.19333	-2.005	0.19333	16.93	4.19333	0.04504					308.972	45.4788	56.1796	49.4916	49.4916	46.8164	53.5044	53.5044	48.154	52.1668	48.154	49.4916	50.8292	46.8164	44.1411	50.8292	46.8164	45.4788	50.8292	53.5044	49.4916	46.8164	41.4659	53.5044	48.154	46.8164	49.4916	45.4788	50.8292	50.8292	49.4916	44.1411	49.4916	44.1411	50.8292	38.7907	45.4788	53.5044
0.195	17.79	4.195	-1.98	0.195	16.7	4.195	0.04495					310.766	46.791	52.1386	46.791	46.791	46.791	42.7804	49.4648	46.791	48.1279	54.8124	44.1173	45.4542	50.8017	49.4648	44.1173	50.8017	48.1279	49.4648	50.8017	44.1173	50.8017	53.4755	49.4648	46.791	44.1173	44.1173	42.7804	49.4648	48.1279	44.1173	42.7804	46.791	48.1279	46.791	45.4542	42.7804	54.8124
0.19667	17.58	4.19667	-1.96	0.19667	16.48	4.19667	0.04561					312.558	45.4159	46.7516	49.4232	50.7589	58.7735	45.4159	46.7516	49.4232	50.7589	48.0874	52.0947	49.4232	48.0874	49.4232	41.4086	50.7589	49.4232	45.4159	45.4159	50.7589	46.7516	52.0947	50.7589	46.7516	48.0874	42.7444	49.4232	50.7589	49.4232	49.4232	41.4086	50.7589	41.4086	49.4232	50.7589	50.7589	50.7589
0.19833	17.37	4.19833	-1.94	0.19833	16.25	4.19833	0.04523					314.352	48.0313	49.3655	50.6997	42.6945	53.3681	44.0287	46.6971	49.3655	49.3655	52.0339	44.0287	49.3655	42.6945	52.0339	50.6997	49.3655	50.6997	52.0339	50.6997	46.6971	45.3629	48.0313	45.3629	40.0261	48.0313	50.6997	41.3603	49.3655	52.0339	52.0339	50.6997	48.0313	42.6945	49.3655	48.0313	46.6971	56.0365
0.2	17.16	4.2	-1.915	0.2	16.03	4.2	0.04533					316.145	45.2968	47.9613	46.629	49.2936	49.2936	50.6258	47.9613	46.629	43.9645	45.2968	46.629	46.629	47.9613	51.9581	50.6258	46.629	45.2968	43.9645	46.629	46.629	49.2936	42.6323	47.9613	45.2968	46.629	43.9645	47.9613	49.2936	51.9581	47.9613	45.2968	42.6323	49.2936	49.2936	50.6258	45.2968	50.6258
0.20167	16.96	4.20167	-1.899	0.20167	15.81	4.20167	0.0458					317.938	43.8919	47.8821	43.8919	46.5521	50.5422	42.5619	41.2318	50.5422	47.8821	51.8723	50.5422	49.2122	42.5619	53.2023	51.8723	46.5521	39.9018	47.8821	49.2122	43.8919	50.5422	43.8919	49.2122	46.5521	43.8919	50.5422	43.8919	45.222	46.5521	50.5422	42.5619	49.2122	47.8821	43.8919	51.8723	50.5422	45.222
0.20333	16.76	4.20333	-1.879	0.20333	15.59	4.20333	0.04523					319.731	47.7999	45.1443	51.7832	49.1276	46.4721	45.1443	47.7999	47.7999	49.1276	53.111	49.1276	43.8165	50.4554	51.7832	43.8165	45.1443	46.4721	47.7999	54.4387	43.8165	47.7999	47.7999	47.7999	50.4554	46.4721	50.4554	49.1276	47.7999	46.4721	43.8165	51.7832	42.4888	47.7999	47.7999	47.7999	43.8165	47.7999
0.205	16.56	4.205	-1.86	0.205	15.37	4.205	0.04523					321.523	46.3935	43.7424	49.0445	45.0679	45.0679	43.7424	39.7658	47.719	53.0211	45.0679	46.3935	46.3935	47.719	51.6956	46.3935	42.4169	49.0445	38.4403	45.0679	45.0679	42.4169	45.0679	46.3935	46.3935	49.0445	49.0445	47.719	47.719	42.4169	45.0679	46.3935	47.719	46.3935	49.0445	53.0211	46.3935	54.3466
0.20667	16.36	4.20667	-1.839	0.20667	15.15	4.20667	0.04523					323.315	48.9631	48.9631	50.2864	50.2864	43.6698	44.9931	50.2864	44.9931	50.2864	46.3164	43.6698	44.9931	47.6397	46.3164	42.3464	47.6397	51.6097	44.9931	48.9631	42.3464	47.6397	46.3164	41.0231	38.3764	46.3164	47.6397	44.9931	42.3464	46.3164	46.3164	41.0231	48.9631	47.6397	47.6397	46.3164	48.9631	55.5797
0.20833	16.17	4.20833	-1.822	0.20833	14.94	4.20833	0.04561					325.107	52.8423	44.916	48.8791	51.5212	46.237	51.5212	44.916	52.8423	46.237	44.916	47.5581	42.2738	47.5581	47.5581	46.237	43.5949	46.237	48.8791	48.8791	44.916	43.5949	44.916	47.5581	42.2738	47.5581	44.916	39.6317	48.8791	46.237	47.5581	48.8791	48.8791	50.2002	50.2002	46.237	51.5212	42.2738
0.21	15.97	4.21	-1.803	0.21	14.73	4.21	0.04485					326.896	50.1051	42.1938	46.1494	47.468	42.1938	50.1051	40.8752	43.5123	46.1494	52.7422	48.7866	46.1494	46.1494	42.1938	46.1494	43.5123	48.7866	46.1494	48.7866	44.8309	54.0608	44.8309	43.5123	48.7866	43.5123	40.8752	47.468	46.1494	48.7866	51.4237	46.1494	51.4237	46.1494	47.468	50.1051	46.1494	46.1494
0.21167	15.78	4.21167	-1.786	0.21167	14.52	4.21167	0.04561					328.687	47.3646	44.7332	51.3116	48.6803	46.0489	47.3646	46.0489	48.6803	46.0489	51.3116	38.1548	44.7332	47.3646	46.0489	48.6803	43.4175	49.996	47.3646	40.7862	42.1019	46.0489	43.4175	43.4175	46.0489	42.1019	52.6273	42.1019	48.6803	49.996	47.3646	47.3646	42.1019	46.0489	43.4175	48.6803	48.6803	48.6803
0.21333	15.59	4.21333	-1.77	0.21333	14.32	4.21333	0.04504					330.478	51.1846	52.4971	48.5598	47.2474	51.1846	47.2474	47.2474	44.6225	45.9349	47.2474	44.6225	43.3101	44.6225	44.6225	43.3101	45.9349	49.8722	47.2474	43.3101	49.8722	41.9977	47.2474	45.9349	43.3101	44.6225	45.9349	43.3101	49.8722	45.9349	45.9349	41.9977	40.6852	45.9349	47.2474	44.6225	39.3728	48.5598
0.215	15.41	4.215	-1.75	0.215	14.11	4.215	0.04485					332.268	47.1207	40.5761	49.7385	44.5028	48.4296	44.5028	39.2672	48.4296	47.1207	47.1207	47.1207	45.8117	44.5028	51.0474	49.7385	48.4296	43.1939	47.1207	41.885	47.1207	48.4296	45.8117	43.1939	49.7385	41.885	44.5028	45.8117	45.8117	51.0474	45.8117	49.7385	48.4296	45.8117	52.3563	49.7385	45.8117	45.8117
0.21667	15.22	4.21667	-1.737	0.21667	13.91	4.21667	0.04476					334.058	40.4657	44.3818	46.9925	49.6032	45.6871	46.9925	43.0764	44.3818	49.6032	48.2978	49.6032	45.6871	41.7711	45.6871	50.9085	46.9925	39.1604	44.3818	52.2138	49.6032	46.9925	48.2978	45.6871	45.6871	45.6871	44.3818	46.9925	46.9925	44.3818	48.2978	45.6871	43.0764	41.7711	43.0764	44.3818	48.2978	54.8245
0.21833	15.04	4.21833	-1.719	0.21833	13.72	4.21833	0.04523					335.848	45.5701	41.6641	49.4761	44.2681	48.1741	46.8721	48.1741	46.8721	46.8721	45.5701	42.9661	44.2681	45.5701	42.9661	46.8721	48.1741	42.9661	46.8721	44.2681	39.0601	42.9661	42.9661	45.5701	42.9661	48.1741	48.1741	45.5701	42.9661	48.1741	46.8721	41.6641	46.8721	39.0601	44.2681	44.2681	48.1741	50.7781
0.22	14.87	4.22	-1.701	0.22	13.52	4.22	0.04485					337.635	44.1699	41.5716	49.3663	49.3663	44.1699	44.1699	40.2725	40.2725	45.469	46.7681	46.7681	46.7681	37.6743	37.6743	45.469	45.469	44.1699	53.2637	42.8708	46.7681	40.2725	46.7681	42.8708	41.5716	42.8708	41.5716	48.0672	46.7681	48.0672	45.469	41.5716	45.469	46.7681	40.2725	46.7681	48.0672	44.1699
0.22167	14.69	4.22167	-1.685	0.22167	13.32	4.22167	0.04495					339.424	44.0926	46.6863	45.3895	42.7958	42.7958	41.4989	45.3895	42.7958	50.5768	45.3895	42.7958	45.3895	45.3895	42.7958	44.0926	46.6863	46.6863	45.3895	50.5768	42.7958	44.0926	46.6863	46.6863	42.7958	38.9053	42.7958	42.7958	42.7958	44.0926	44.0926	47.9832	49.28	49.28	47.9832	50.5768	42.7958	47.9832
0.22333	14.52	4.22333	-1.665	0.22333	13.13	4.22333	0.04514					341.212	47.9254	41.449	49.2207	46.6301	46.6301	46.6301	41.449	50.516	44.0396	46.6301	46.6301	40.1537	47.9254	41.449	41.449	44.0396	47.9254	44.0396	44.0396	47.9254	47.9254	42.7443	44.0396	42.7443	45.3349	40.1537	44.0396	47.9254	46.6301	42.7443	40.1537	49.2207	45.3349	47.9254	44.0396	45.3349	49.2207
0.225	14.35	4.225	-1.651	0.225	12.93	4.225	0.04514					343.001	44.0111	45.3055	46.6	36.2444	49.1889	46.6	45.3055	49.1889	46.6	45.3055	51.7777	45.3055	47.8944	49.1889	45.3055	44.0111	45.3055	50.4833	44.0111	46.6	44.0111	37.5389	38.8333	46.6	49.1889	46.6	40.1278	41.4222	45.3055	41.4222	45.3055	47.8944	46.6	44.0111	46.6	53.0722	45.3055
0.22667	14.18	4.22667	-1.636	0.22667	12.74	4.22667	0.04533					344.789	49.1819	44.0048	45.2991	47.8876	45.2991	44.0048	41.4163	44.0048	45.2991	42.7106	47.8876	51.7704	42.7106	42.7106	41.4163	45.2991	44.0048	45.2991	42.7106	45.2991	49.1819	49.1819	45.2991	45.2991	40.1221	41.4163	44.0048	40.1221	41.4163	50.4761	47.8876	45.2991	46.5934	46.5934	50.4761	46.5934	44.0048
0.22833	14.01	4.22833	-1.623	0.22833	12.56	4.22833	0.0458					346.574	45.3108	41.427	44.0162	47.9	49.1945	51.7837	42.7216	46.6054	47.9	46.6054	41.427	42.7216	46.6054	46.6054	46.6054	44.0162	42.7216	41.427	49.1945	47.9	47.9	46.6054	41.427	47.9	44.0162	45.3108	40.1324	45.3108	46.6054	42.7216	49.1945	42.7216	49.1945	46.6054	41.427	46.6054	51.7837
0.23	13.85	4.23	-1.606	0.23	12.37	4.23	0.04523					348.361	49.2199	40.1531	45.3341	45.3341	42.7436	38.8578	50.5151	44.0388	45.3341	44.0388	47.9246	46.6294	42.7436	45.3341	45.3341	46.6294	45.3341	44.0388	50.5151	42.7436	42.7436	42.7436	49.2199	42.7436	46.6294	49.2199	44.0388	46.6294	44.0388	44.0388	42.7436	45.3341	38.8578	42.7436	45.3341	47.9246	45.3341
0.23167	13.7	4.23167	-1.591	0.23167	12.18	4.23167	0.04533					350.148	49.2504	44.0661	47.9543	51.8425	49.2504	45.3622	42.7701	45.3622	49.2504	49.2504	49.2504	46.6583	49.2504	45.3622	40.1779	44.0661	46.6583	45.3622	45.3622	40.1779	45.3622	47.9543	46.6583	41.474	45.3622	42.7701	44.0661	46.6583	41.474	44.0661	49.2504	42.7701	51.8425	45.3622	44.0661	45.3622	46.6583
0.23333	13.53	4.23333	-1.581	0.23333	12	4.23333	0.04533					351.934	45.3891	47.9827	46.6859	40.2018	49.2796	49.2796	46.6859	46.6859	41.4986	45.3891	49.2796	41.4986	49.2796	45.3891	47.9827	45.3891	46.6859	44.0923	47.9827	41.4986	36.3113	49.2796	46.6859	44.0923	49.2796	45.3891	45.3891	42.7954	47.9827	41.4986	44.0923	46.6859	42.7954	47.9827	41.4986	51.8732	49.2796
0.235	13.38	4.235	-1.559	0.235	11.82	4.235	0.04457					353.718	46.7086	38.9239	44.1137	45.4112	49.3036	41.5188	40.2213	46.7086	42.8162	46.7086	49.3036	41.5188	42.8162	44.1137	44.1137	46.7086	40.2213	42.8162	49.3036	40.2213	48.0061	44.1137	44.1137	42.8162	44.1137	44.1137	42.8162	41.5188	44.1137	50.601	46.7086	38.9239	44.1137	48.0061	41.5188	40.2213	45.4112
0.23667	13.22	4.23667	-1.552	0.23667	11.64	4.23667	0.04504					355.504	44.13	45.4279	45.4279	45.4279	48.0238	42.832	45.4279	46.7259	49.3217	46.7259	42.832	44.13	41.5341	48.0238	42.832	45.4279	49.3217	45.4279	46.7259	45.4279	48.0238	44.13	41.5341	40.2362	48.0238	46.7259	40.2362	49.3217	46.7259	41.5341	45.4279	46.7259	41.5341	42.832	42.832	45.4279	46.7259
0.23833	13.07	4.23833	-1.533	0.23833	11.46	4.23833	0.04457					357.29	51.9332	42.8449	48.0383	42.8449	49.3366	46.7399	45.4416	46.7399	46.7399	45.4416	41.5466	48.0383	45.4416	49.3366	42.8449	46.7399	42.8449	46.7399	42.8449	41.5466	50.6349	44.1433	48.0383	40.2483	40.2483	44.1433	40.2483	51.9332	45.4416	46.7399	50.6349	45.4416	44.1433	44.1433	44.1433	42.8449	46.7399
0.24	12.92	4.24	-1.522	0.24	11.28	4.24	0.04476					359.075	54.5477	49.3526	41.5601	49.3526	48.0539	51.9502	44.1576	42.8589	42.8589	44.1576	48.0539	40.2614	44.1576	44.1576	49.3526	40.2614	40.2614	42.8589	48.0539	45.4564	41.5601	46.7551	44.1576	45.4564	44.1576	41.5601	46.7551	41.5601	46.7551	45.4564	41.5601	44.1576	42.8589	45.4564	46.7551	38.9626	51.9502
0.24167	12.77	4.24167	-1.511	0.24167	11.11	4.24167	0.04495					360.857	50.6743	44.1776	42.8782	45.4769	44.1776	42.8782	48.0756	46.7762	45.4769	46.7762	48.0756	48.0756	45.4769	48.0756	51.9736	45.4769	46.7762	44.1776	46.7762	46.7762	45.4769	42.8782	42.8782	45.4769	45.4769	46.7762	41.5789	42.8782	45.4769	42.8782	41.5789	46.7762	46.7762	46.7762	40.2795	50.6743	40.2795
0.24333	12.62	4.24333	-1.496	0.24333	10.94	4.24333	0.04533					362.642	42.9063	42.9063	41.6062	45.5067	41.6062	46.8069	49.4073	44.2065	49.4073	44.2065	48.1071	44.2065	44.2065	45.5067	42.9063	44.2065	48.1071	40.306	40.306	42.9063	48.1071	41.6062	46.8069	50.7075	46.8069	46.8069	44.2065	39.0058	45.5067	42.9063	44.2065	41.6062	42.9063	46.8069	48.1071	48.1071	46.8069
0.245	12.48	4.245	-1.483	0.245	10.76	4.245	0.04504					364.426	48.1497	45.5471	45.5471	46.8484	48.1497	46.8484	49.4511	46.8484	46.8484	45.5471	44.2457	46.8484	48.1497	41.643	40.3417	46.8484	46.8484	45.5471	45.5471	46.8484	46.8484	49.4511	44.2457	42.9444	41.643	41.643	44.2457	42.9444	42.9444	44.2457	44.2457	44.2457	45.5471	41.643	48.1497	42.9444	49.4511
0.24667	12.33	4.24667	-1.471	0.24667	10.59	4.24667	0.04448					366.208	48.2017	44.2934	42.9907	48.2017	46.8989	46.8989	45.5962	46.8989	45.5962	45.5962	48.2017	45.5962	42.9907	49.5044	46.8989	49.5044	50.8072	48.2017	44.2934	48.2017	37.7797	42.9907	48.2017	44.2934	44.2934	49.5044	46.8989	48.2017	41.6879	37.7797	41.6879	40.3852	42.9907	48.2017	42.9907	46.8989	50.8072
0.24833	12.19	4.24833	-1.46	0.24833	10.43	4.24833	0.04429					367.991	44.3458	48.2587	44.3458	48.2587	45.6501	44.3458	43.0416	48.2587	41.7373	48.2587	44.3458	46.9544	43.0416	39.1287	45.6501	44.3458	46.9544	43.0416	49.563	41.7373	43.0416	45.6501	45.6501	45.6501	44.3458	43.0416	46.9544	44.3458	45.6501	40.433	46.9544	48.2587	41.7373	44.3458	43.0416	44.3458	45.6501
0.25	12.05	4.25	-1.445	0.25	10.26	4.25	0.04457					369.774	50.9269	47.0094	44.3978	41.7862	44.3978	52.2327	52.2327	45.7036	44.3978	47.0094	47.0094	48.3152	44.3978	45.7036	43.092	45.7036	45.7036	43.092	44.3978	47.0094	48.3152	48.3152	48.3152	45.7036	48.3152	44.3978	45.7036	44.3978	50.9269	37.8687	43.092	48.3152	43.092	47.0094	49.6211	40.4803	48.3152
0.25167	11.91	4.25167	-1.434	0.25167	10.1	4.25167	0.04457					371.555	47.0586	44.4442	49.673	43.137	43.137	43.137	41.8299	48.3658	41.8299	48.3658	49.673	45.7514	50.9801	39.2155	43.137	47.0586	45.7514	40.5227	41.8299	49.673	41.8299	41.8299	44.4442	44.4442	41.8299	37.9083	44.4442	45.7514	48.3658	48.3658	45.7514	49.673	48.3658	45.7514	44.4442	47.0586	48.3658
0.25333	11.77	4.25333	-1.423	0.25333	9.933	4.25333	0.04391					373.337	44.4818	48.4066	48.4066	40.5569	45.79	47.0983	40.5569	39.2486	43.1735	41.8652	45.79	45.79	48.4066	44.4818	47.0983	47.0983	49.7149	49.7149	47.0983	43.1735	44.4818	45.79	43.1735	45.79	43.1735	44.4818	48.4066	41.8652	47.0983	39.2486	49.7149	43.1735	43.1735	48.4066	45.79	45.79	47.0983
0.255	11.64	4.255	-1.41	0.255	9.778	4.255	0.04438					375.119	49.7445	43.1991	44.5082	48.4354	45.8173	40.581	44.5082	45.8173	44.5082	43.1991	39.2719	44.5082	45.8173	49.7445	39.2719	47.1263	43.1991	47.1263	40.581	41.8901	47.1263	40.581	44.5082	45.8173	47.1263	43.1991	45.8173	47.1263	39.2719	48.4354	45.8173	48.4354	39.2719	40.581	41.8901	45.8173	49.7445
0.25667	11.5	4.25667	-1.399	0.25667	9.621	4.25667	0.04363					376.898	45.8321	48.4511	45.8321	47.1416	44.5227	52.3796	51.0701	40.5942	41.9037	40.5942	48.4511	43.2132	40.5942	40.5942	44.5227	44.5227	41.9037	44.5227	44.5227	41.9037	51.0701	44.5227	39.2847	44.5227	44.5227	39.2847	45.8321	45.8321	47.1416	37.9752	45.8321	47.1416	45.8321	37.9752	43.2132	45.8321	53.6891
0.25833	11.37	4.25833	-1.385	0.25833	9.464	4.25833	0.04382					378.68	45.8339	47.1435	45.8339	44.5244	47.1435	48.453	43.2149	41.9053	43.2149	47.1435	44.5244	41.9053	43.2149	45.8339	51.0721	45.8339	44.5244	48.453	48.453	40.5958	37.9767	48.453	39.2862	40.5958	43.2149	40.5958	43.2149	47.1435	49.7626	40.5958	43.2149	47.1435	45.8339	47.1435	40.5958	51.0721	41.9053
0.26	11.24	4.26	-1.376	0.26	9.308	4.26	0.04353					380.461	45.8221	44.5129	47.1313	45.8221	51.0589	43.2037	45.8221	39.2761	44.5129	45.8221	48.4405	44.5129	40.5853	47.1313	45.8221	48.4405	47.1313	44.5129	44.5129	44.5129	48.4405	44.5129	51.0589	40.5853	43.2037	47.1313	44.5129	47.1313	44.5129	44.5129	45.8221	43.2037	43.2037	49.7497	43.2037	48.4405	43.2037
0.26167	11.12	4.26167	-1.364	0.26167	9.155	4.26167	0.04353					382.239	47.1014	43.1763	44.4847	45.7931	45.7931	43.1763	44.4847	47.1014	40.5596	48.4098	45.7931	40.5596	40.5596	39.2512	43.1763	44.4847	45.7931	44.4847	44.4847	44.4847	44.4847	47.1014	47.1014	48.4098	45.7931	43.1763	44.4847	45.7931	45.7931	41.868	40.5596	44.4847	41.868	39.2512	44.4847	37.9428	40.5596
0.26333	10.99	4.26333	-1.355	0.26333	9.002	4.26333	0.04363					384.02	43.1339	52.2835	43.1339	45.748	45.748	49.6693	45.748	45.748	44.441	40.5197	47.0551	45.748	44.441	43.1339	39.2126	45.748	41.8268	44.441	45.748	44.441	45.748	43.1339	44.441	43.1339	41.8268	41.8268	43.1339	47.0551	49.6693	45.748	40.5197	43.1339	48.3622	43.1339	43.1339	43.1339	43.1339
0.265	10.87	4.265	-1.345	0.265	8.852	4.265	0.04344					385.799	44.3845	49.6062	44.3845	43.079	44.3845	48.3007	44.3845	44.3845	45.6899	49.6062	44.3845	46.9953	41.7736	46.9953	48.3007	46.9953	39.1628	43.079	41.7736	49.6062	53.5224	40.4682	45.6899	44.3845	44.3845	45.6899	41.7736	49.6062	46.9953	43.079	43.079	44.3845	49.6062	40.4682	39.1628	44.3845	43.079
0.26667	10.74	4.26667	-1.331	0.26667	8.704	4.26667	0.04334					387.577	41.7123	45.6229	48.2299	44.3194	52.1404	45.6229	45.6229	44.3194	50.8369	43.0159	44.3194	43.0159	41.7123	41.7123	46.9264	43.0159	43.0159	44.3194	40.4088	49.5334	41.7123	43.0159	41.7123	44.3194	46.9264	46.9264	41.7123	40.4088	43.0159	45.6229	48.2299	43.0159	48.2299	43.0159	45.6229	49.5334	41.7123
0.26833	10.62	4.26833	-1.324	0.26833	8.559	4.26833	0.04316					389.356	48.1532	48.1532	45.5504	45.5504	40.3446	40.3446	44.2489	45.5504	49.4547	45.5504	45.5504	41.646	40.3446	42.9475	44.2489	41.646	45.5504	48.1532	44.2489	40.3446	45.5504	48.1532	45.5504	44.2489	40.3446	37.7417	44.2489	41.646	45.5504	45.5504	42.9475	44.2489	42.9475	48.1532	42.9475	44.2489	52.0575
0.27	10.5	4.27	-1.309	0.27	8.413	4.27	0.04363					391.133	49.3728	46.7742	48.0735	45.4749	46.7742	45.4749	37.6792	45.4749	37.6792	53.2707	48.0735	49.3728	48.0735	42.8764	42.8764	40.2778	46.7742	44.1757	38.9785	38.9785	42.8764	42.8764	46.7742	42.8764	41.5771	44.1757	46.7742	45.4749	46.7742	44.1757	37.6792	46.7742	40.2778	40.2778	46.7742	46.7742	51.9714
0.27167	10.38	4.27167	-1.303	0.27167	8.271	4.27167	0.04278					392.912	46.6944	45.3973	46.6944	44.1003	45.3973	44.1003	45.3973	37.6149	44.1003	45.3973	37.6149	42.8032	41.5061	45.3973	37.6149	42.8032	46.6944	46.6944	41.5061	44.1003	40.2091	47.9915	45.3973	42.8032	44.1003	46.6944	44.1003	40.2091	44.1003	50.5856	44.1003	44.1003	38.912	40.2091	45.3973	40.2091	44.1003
0.27333	10.27	4.27333	-1.29	0.27333	8.13	4.27333	0.04448					394.69	41.4335	42.7283	47.9075	46.6127	42.7283	44.0231	45.3179	42.7283	42.7283	45.3179	47.9075	41.4335	44.0231	46.6127	45.3179	46.6127	44.0231	38.8439	45.3179	38.8439	41.4335	42.7283	41.4335	41.4335	49.2023	44.0231	41.4335	42.7283	45.3179	41.4335	45.3179	42.7283	40.1387	45.3179	45.3179	46.6127	45.3179
0.275	10.15	4.275	-1.283	0.275	7.992	4.275	0.04344					396.466	43.9447	43.9447	46.5297	42.6522	40.0672	42.6522	47.8222	47.8222	40.0672	45.2372	40.0672	45.2372	47.8222	43.9447	42.6522	43.9447	43.9447	46.5297	45.2372	43.9447	38.7747	43.9447	45.2372	45.2372	45.2372	41.3597	45.2372	43.9447	40.0672	45.2372	42.6522	40.0672	40.0672	40.0672	40.0672	43.9447	45.2372
0.27667	10.04	4.27667	-1.271	0.27667	7.848	4.27667	0.04278					398.243	41.2855	43.8659	42.5757	45.1561	42.5757	45.1561	43.8659	39.9954	42.5757	41.2855	45.1561	42.5757	41.2855	42.5757	42.5757	46.4462	47.7364	46.4462	36.1249	47.7364	41.2855	42.5757	41.2855	39.9954	45.1561	45.1561	42.5757	38.7052	49.0266	45.1561	49.0266	45.1561	42.5757	45.1561	41.2855	46.4462	47.7364
0.27833	9.925	4.27833	-1.261	0.27833	7.713	4.27833	0.04297					400.018	47.6511	46.3633	42.4997	46.3633	45.0754	47.6511	46.3633	36.0603	47.6511	46.3633	46.3633	38.6361	42.4997	46.3633	43.7875	46.3633	38.6361	47.6511	46.3633	43.7875	46.3633	45.0754	41.2118	45.0754	45.0754	45.0754	42.4997	42.4997	43.7875	43.7875	48.939	45.0754	45.0754	43.7875	42.4997	45.0754	45.0754
0.28	9.816	4.28	-1.253	0.28	7.574	4.28	0.04334					401.795	46.2798	47.5653	42.4231	50.1364	46.2798	38.5665	44.9942	42.4231	41.1376	48.8509	41.1376	41.1376	39.852	48.8509	42.4231	47.5653	43.7087	39.852	42.4231	38.5665	39.852	41.1376	42.4231	43.7087	43.7087	42.4231	38.5665	39.852	44.9942	46.2798	41.1376	46.2798	46.2798	46.2798	42.4231	38.5665	38.5665
0.28167	9.709	4.28167	-1.242	0.28167	7.442	4.28167	0.04353					403.572	47.4764	47.4764	42.3438	44.9101	39.7775	42.3438	46.1933	46.1933	42.3438	42.3438	39.7775	43.627	46.1933	47.4764	41.0607	42.3438	43.627	39.7775	41.0607	44.9101	43.627	43.627	47.4764	39.7775	39.7775	39.7775	39.7775	46.1933	39.7775	44.9101	43.627	47.4764	41.0607	42.3438	42.3438	46.1933	46.1933
0.28333	9.6	4.28333	-1.236	0.28333	7.312	4.28333	0.04353					405.346	47.3817	49.9429	40.9788	48.6623	40.9788	46.1011	46.1011	47.3817	42.2594	47.3817	48.6623	40.9788	40.9788	46.1011	42.2594	39.6982	37.137	46.1011	43.54	40.9788	46.1011	42.2594	42.2594	42.2594	43.54	42.2594	40.9788	39.6982	39.6982	44.8206	43.54	37.137	47.3817	42.2594	42.2594	44.8206	51.2235
0.285	9.492	4.285	-1.224	0.285	7.186	4.285	0.04297					407.121	47.2807	47.2807	38.3357	43.4471	39.6135	49.8364	44.7249	49.8364	46.0028	43.4471	43.4471	43.4471	46.0028	44.7249	47.2807	49.8364	37.0578	47.2807	49.8364	49.8364	40.8914	46.0028	43.4471	47.2807	43.4471	39.6135	44.7249	39.6135	44.7249	40.8914	38.3357	43.4471	39.6135	42.1692	43.4471	38.3357	43.4471
0.28667	9.386	4.28667	-1.22	0.28667	7.06	4.28667	0.04334					408.895	47.1774	43.3522	40.8021	44.6273	44.6273	42.0771	48.4525	45.9023	48.4525	44.6273	47.1774	42.0771	44.6273	39.527	42.0771	47.1774	45.9023	45.9023	47.1774	40.8021	40.8021	43.3522	48.4525	38.252	42.0771	47.1774	45.9023	40.8021	43.3522	39.527	38.252	43.3522	45.9023	42.0771	40.8021	39.527	47.1774
0.28833	9.281	4.28833	-1.209	0.28833	6.936	4.28833	0.04334					410.67	47.0797	43.2624	43.2624	41.99	52.1693	39.4451	48.3521	43.2624	43.2624	44.5348	41.99	39.4451	43.2624	41.99	43.2624	41.99	44.5348	41.99	45.8072	41.99	44.5348	43.2624	48.3521	39.4451	40.7175	40.7175	41.99	41.99	41.99	41.99	41.99	53.4418	44.5348	47.0797	41.99	45.8072	41.99
0.29	9.179	4.29	-1.204	0.29	6.81	4.29	0.0425					412.443	49.5368	41.9158	44.4561	43.1859	43.1859	44.4561	43.1859	46.9965	41.9158	41.9158	40.6456	43.1859	38.1052	45.7263	43.1859	46.9965	41.9158	44.4561	43.1859	43.1859	40.6456	41.9158	40.6456	45.7263	41.9158	40.6456	39.3754	44.4561	41.9158	43.1859	45.7263	43.1859	43.1859	43.1859	43.1859	43.1859	44.4561
0.29167	9.076	4.29167	-1.194	0.29167	6.691	4.29167	0.04363					414.217	44.3966	46.9335	43.1281	43.1281	45.6651	44.3966	48.202	45.6651	40.5912	41.8596	43.1281	45.6651	44.3966	41.8596	49.4705	44.3966	41.8596	45.6651	45.6651	40.5912	44.3966	38.0542	44.3966	41.8596	34.2488	40.5912	45.6651	45.6651	41.8596	43.1281	45.6651	40.5912	41.8596	38.0542	40.5912	45.6651	43.1281
0.29333	8.975	4.29333	-1.182	0.29333	6.57	4.29333	0.04325					415.989	41.8221	48.1588	50.6935	40.5548	51.9608	45.6241	44.3568	46.8915	41.8221	44.3568	41.8221	46.8915	44.3568	40.5548	45.6241	48.1588	43.0895	41.8221	41.8221	40.5548	46.8915	43.0895	41.8221	44.3568	39.2874	38.0201	40.5548	43.0895	44.3568	46.8915	43.0895	39.2874	46.8915	43.0895	40.5548	44.3568	41.8221
0.295	8.877	4.295	-1.177	0.295	6.453	4.295	0.04287					417.763	44.3323	43.0657	43.0657	40.5324	40.5324	41.7991	40.5324	49.3989	39.2658	48.1323	41.7991	44.3323	45.599	48.1323	43.0657	44.3323	39.2658	40.5324	43.0657	41.7991	45.599	39.2658	43.0657	36.7325	41.7991	46.8656	44.3323	46.8656	41.7991	45.599	40.5324	44.3323	40.5324	39.2658	41.7991	43.0657	44.3323
0.29667	8.779	4.29667	-1.167	0.29667	6.337	4.29667	0.0425					419.534	43.051	41.7848	43.051	45.5834	45.5834	46.8496	48.1158	41.7848	45.5834	41.7848	46.8496	50.6482	46.8496	41.7848	46.8496	43.051	39.2524	43.051	43.051	44.3172	41.7848	44.3172	49.382	43.051	43.051	40.5186	43.051	41.7848	43.051	43.051	40.5186	44.3172	48.1158	45.5834	45.5834	43.051	48.1158
0.29833	8.681	4.29833	-1.16	0.29833	6.223	4.29833	0.0425					421.307	48.1047	45.5729	45.5729	49.3706	44.3069	41.7751	43.041	41.7751	46.8388	50.6365	40.5092	44.3069	43.041	44.3069	43.041	37.9774	41.7751	44.3069	43.041	39.2433	40.5092	43.041	41.7751	44.3069	41.7751	45.5729	46.8388	49.3706	44.3069	43.041	40.5092	44.3069	46.8388	40.5092	41.7751	43.041	45.5729
0.3	8.588	4.3	-1.151	0.3	6.113	4.3	0.0425					423.078	49.3638	45.5666	49.3638	46.8323	43.0351	45.5666	41.7694	44.3009	40.5036	48.0981	46.8323	41.7694	41.7694	45.5666	41.7694	39.2379	45.5666	44.3009	45.5666	41.7694	43.0351	43.0351	45.5666	40.5036	41.7694	43.0351	43.0351	44.3009	46.8323	43.0351	37.9722	45.5666	46.8323	45.5666	43.0351	49.3638	45.5666
0.30167	8.492	4.30167	-1.144	0.30167	6.005	4.30167	0.04316					424.85	44.3014	46.8329	41.7699	41.7699	41.7699	43.0356	40.5041	41.7699	45.5671	44.3014	45.5671	44.3014	43.0356	44.3014	43.0356	48.0986	43.0356	44.3014	41.7699	36.7068	48.0986	41.7699	39.2383	48.0986	44.3014	36.7068	43.0356	43.0356	46.8329	45.5671	43.0356	43.0356	40.5041	43.0356	45.5671	41.7699	44.3014
0.30333	8.397	4.30333	-1.138	0.30333	5.898	4.30333	0.0424					426.62	46.8436	45.5776	39.2474	45.5776	45.5776	40.5134	43.0455	45.5776	41.7794	55.7059	40.5134	39.2474	46.8436	44.3115	41.7794	44.3115	39.2474	45.5776	41.7794	44.3115	44.3115	44.3115	46.8436	40.5134	48.1097	43.0455	44.3115	48.1097	37.9813	41.7794	43.0455	43.0455	45.5776	39.2474	45.5776	43.0455	43.0455
0.305	8.306	4.305	-1.127	0.305	5.794	4.305	0.04297					428.392	40.5329	46.8662	48.1329	44.3329	44.3329	45.5996	49.3995	50.6662	44.3329	44.3329	41.7996	44.3329	46.8662	40.5329	50.6662	46.8662	46.8662	44.3329	46.8662	37.9996	44.3329	39.2663	41.7996	46.8662	44.3329	40.5329	45.5996	44.3329	44.3329	39.2663	43.0662	40.5329	43.0662	45.5996	39.2663	43.0662	43.0662
0.30667	8.215	4.30667	-1.122	0.30667	5.689	4.30667	0.04259					430.161	40.5618	41.8293	45.632	43.0969	40.5618	45.632	38.0267	44.3644	45.632	41.8293	44.3644	41.8293	41.8293	44.3644	43.0969	43.0969	44.3644	45.632	48.1671	48.1671	41.8293	43.0969	40.5618	43.0969	39.2942	40.5618	46.8996	43.0969	46.8996	44.3644	44.3644	43.0969	45.632	46.8996	48.1671	39.2942	46.8996
0.30833	8.123	4.30833	-1.112	0.30833	5.584	4.30833	0.04231					431.93	46.9414	46.9414	44.4041	48.2101	46.9414	48.2101	49.4788	45.6727	44.4041	36.7919	44.4041	44.4041	45.6727	38.0606	43.1354	44.4041	40.598	40.598	46.9414	41.8667	39.3293	46.9414	41.8667	46.9414	48.2101	43.1354	44.4041	41.8667	40.598	43.1354	49.4788	44.4041	36.7919	39.3293	46.9414	46.9414	44.4041
0.31	8.037	4.31	-1.11	0.31	5.482	4.31	0.04334					433.701	48.2604	43.1804	45.7204	48.2604	44.4504	39.3704	50.8005	46.9904	40.6404	48.2604	45.7204	45.7204	44.4504	44.4504	45.7204	39.3704	45.7204	41.9104	45.7204	44.4504	45.7204	48.2604	43.1804	39.3704	48.2604	40.6404	43.1804	40.6404	50.8005	41.9104	45.7204	45.7204	44.4504	43.1804	43.1804	45.7204	45.7204
0.31167	7.949	4.31167	-1.098	0.31167	5.383	4.31167	0.04316					435.469	39.4178	47.0471	43.2325	47.0471	49.5902	40.6894	47.0471	41.9609	43.2325	45.7756	40.6894	43.2325	45.7756	41.9609	35.6032	45.7756	45.7756	48.3186	49.5902	40.6894	41.9609	47.0471	43.2325	39.4178	40.6894	43.2325	43.2325	47.0471	47.0471	43.2325	41.9609	45.7756	39.4178	45.7756	45.7756	40.6894	48.3186
0.31333	7.858	4.31333	-1.092	0.31333	5.284	4.31333	0.0425					437.239	35.6537	45.8405	44.5671	43.2938	48.3871	43.2938	39.4737	42.0204	42.0204	47.1138	42.0204	45.8405	48.3871	44.5671	45.8405	38.2004	40.7471	45.8405	43.2938	36.927	45.8405	43.2938	47.1138	43.2938	47.1138	45.8405	36.927	38.2004	45.8405	36.927	43.2938	44.5671	42.0204	47.1138	44.5671	42.0204	45.8405
0.315	7.772	4.315	-1.085	0.315	5.187	4.315	0.04278					439.007	43.3657	44.6411	45.9166	40.8147	45.9166	43.3657	43.3657	45.9166	42.0902	44.6411	38.2638	45.9166	39.5393	47.192	45.9166	43.3657	40.8147	42.0902	43.3657	35.7129	45.9166	43.3657	40.8147	45.9166	44.6411	44.6411	42.0902	38.2638	40.8147	39.5393	44.6411	45.9166	42.0902	44.6411	51.0184	43.3657	49.743
0.31667	7.686	4.31667	-1.077	0.31667	5.093	4.31667	0.04325					440.776	47.281	40.8917	46.0031	44.7253	48.5588	47.281	42.1695	38.3359	43.4474	40.8917	48.5588	46.0031	46.0031	43.4474	40.8917	46.0031	42.1695	44.7253	43.4474	44.7253	42.1695	47.281	42.1695	44.7253	48.5588	46.0031	49.8367	46.0031	43.4474	51.1146	48.5588	49.8367	46.0031	46.0031	46.0031	44.7253	43.4474
0.31833	7.6	4.31833	-1.072	0.31833	5.001	4.31833	0.0424					442.543	48.6563	46.0955	43.5346	46.0955	44.815	44.815	39.6933	43.5346	44.815	48.6563	44.815	39.6933	44.815	48.6563	43.5346	49.9368	42.2542	46.0955	48.6563	44.815	44.815	44.815	42.2542	43.5346	37.1325	43.5346	42.2542	37.1325	47.3759	46.0955	38.4129	43.5346	43.5346	38.4129	40.9738	43.5346	47.3759
0.32	7.517	4.32	-1.066	0.32	4.908	4.32	0.04202					444.31	46.1873	46.1873	46.1873	38.4894	43.6213	50.0362	43.6213	51.3192	44.9043	44.9043	48.7532	46.1873	46.1873	48.7532	39.7724	47.4702	48.7532	43.6213	42.3383	47.4702	43.6213	44.9043	42.3383	43.6213	46.1873	46.1873	43.6213	43.6213	46.1873	46.1873	41.0553	44.9043	43.6213	46.1873	47.4702	41.0553	42.3383
0.32167	7.436	4.32167	-1.059	0.32167	4.817	4.32167	0.04212					446.078	47.5577	47.5577	46.2724	48.8431	48.8431	35.9896	41.131	47.5577	46.2724	44.987	43.7017	46.2724	42.4164	46.2724	47.5577	43.7017	47.5577	35.9896	42.4164	42.4164	42.4164	41.131	39.8457	48.8431	44.987	50.1284	42.4164	44.987	39.8457	41.131	42.4164	42.4164	43.7017	39.8457	41.131	50.1284	48.8431
0.32333	7.357	4.32333	-1.05	0.32333	4.728	4.32333	0.04278					447.844	43.7722	45.0596	41.1974	47.6345	45.0596	47.6345	42.4848	41.1974	46.3471	51.4967	45.0596	38.6226	38.6226	45.0596	47.6345	42.4848	50.2093	45.0596	43.7722	32.1855	46.3471	42.4848	45.0596	46.3471	42.4848	41.1974	41.1974	48.9219	42.4848	41.1974	38.6226	46.3471	45.0596	38.6226	42.4848	50.2093	43.7722
0.325	7.276	4.325	-1.045	0.325	4.644	4.325	0.0425					449.611	46.411	47.7002	45.1218	39.965	43.8326	46.411	46.411	42.5434	45.1218	46.411	45.1218	51.5678	39.965	45.1218	47.7002	46.411	47.7002	45.1218	43.8326	43.8326	39.965	46.411	42.5434	46.411	45.1218	42.5434	47.7002	43.8326	41.2542	48.9894	47.7002	46.411	48.9894	43.8326	39.965	48.9894	47.7002
0.32667	7.199	4.32667	-1.038	0.32667	4.558	4.32667	0.04259					451.376	50.3377	42.5935	43.8842	47.7563	42.5935	49.047	45.1749	43.8842	45.1749	46.4656	42.5935	45.1749	42.5935	47.7563	45.1749	46.4656	42.5935	45.1749	46.4656	38.7213	43.8842	41.3028	46.4656	43.8842	41.3028	46.4656	46.4656	45.1749	46.4656	43.8842	43.8842	49.047	43.8842	45.1749	49.047	52.9192	49.047
0.32833	7.121	4.32833	-1.032	0.32833	4.476	4.32833	0.04221					453.141	51.6803	47.8043	43.9283	47.8043	47.8043	49.0963	37.4683	41.3443	41.3443	46.5123	47.8043	43.9283	41.3443	46.5123	42.6363	45.2203	43.9283	41.3443	41.3443	42.6363	43.9283	43.9283	43.9283	42.6363	37.4683	43.9283	46.5123	49.0963	42.6363	46.5123	43.9283	46.5123	47.8043	45.2203	46.5123	45.2203	46.5123
0.33	7.045	4.33	-1.027	0.33	4.393	4.33	0.04212					454.908	46.5506	41.3783	45.2575	45.2575	47.8437	45.2575	46.5506	41.3783	41.3783	45.2575	47.8437	50.4298	46.5506	42.6714	46.5506	41.3783	45.2575	46.5506	47.8437	46.5506	45.2575	41.3783	42.6714	41.3783	43.9645	46.5506	46.5506	40.0853	46.5506	47.8437	42.6714	41.3783	40.0853	40.0853	42.6714	49.1368	51.7229
0.33167	6.97	4.33167	-1.018	0.33167	4.312	4.33167	0.04278					456.672	43.9903	40.1088	42.6965	47.8718	51.7533	46.578	41.4027	37.5212	42.6965	49.1657	50.4595	43.9903	43.9903	40.1088	46.578	45.2842	42.6965	41.4027	45.2842	38.815	43.9903	38.815	47.8718	43.9903	40.1088	50.4595	43.9903	42.6965	43.9903	38.815	47.8718	45.2842	46.578	47.8718	49.1657	40.1088	53.0472
0.33333	6.898	4.33333	-1.015	0.33333	4.233	4.33333	0.04221					458.436	45.2974	49.1801	45.2974	47.8859	45.2974	46.5916	46.5916	45.2974	45.2974	47.8859	41.4148	42.709	41.4148	44.0032	46.5916	42.709	49.1801	46.5916	44.0032	45.2974	40.1206	44.0032	42.709	44.0032	45.2974	46.5916	46.5916	45.2974	46.5916	44.0032	49.1801	47.8859	50.4743	46.5916	49.1801	46.5916	58.2396
0.335	6.825	4.335	-1.005	0.335	4.156	4.335	0.04193					460.202	45.2961	46.5903	49.1787	47.8845	40.1194	42.7078	42.7078	46.5903	42.7078	46.5903	45.2961	46.5903	42.7078	45.2961	47.8845	42.7078	45.2961	42.7078	42.7078	41.4136	45.2961	47.8845	42.7078	41.4136	44.002	45.2961	41.4136	45.2961	42.7078	46.5903	46.5903	46.5903	53.0612	40.1194	46.5903	49.1787	54.3554
0.33667	6.75	4.33667	-1	0.33667	4.085	4.33667	0.04231					461.965	51.7509	46.5758	50.4571	41.4007	42.6945	46.5758	46.5758	45.282	43.9882	47.8695	46.5758	41.4007	42.6945	50.4571	46.5758	42.6945	47.8695	47.8695	46.5758	42.6945	38.8131	41.4007	45.282	41.4007	45.282	42.6945	38.8131	46.5758	43.9882	47.8695	41.4007	47.8695	42.6945	46.5758	49.1633	46.5758	55.6322
0.33833	6.68	4.33833	-0.9925	0.33833	4.023	4.33833	0.04259					463.728	46.5522	46.5522	47.8453	50.4316	43.966	41.3797	43.966	43.966	49.1384	46.5522	46.5522	47.8453	37.5004	42.6729	41.3797	41.3797	43.966	45.2591	47.8453	42.6729	38.7935	42.6729	47.8453	41.3797	43.966	43.966	49.1384	41.3797	49.1384	42.6729	41.3797	49.1384	41.3797	45.2591	47.8453	46.5522	56.8971
0.34	6.61	4.34	-0.9873	0.34	3.953	4.34	0.0424					465.492	37.478	49.1091	40.0627	42.6474	38.7704	43.9397	46.5244	46.5244	45.2321	46.5244	45.2321	51.6938	45.2321	43.9397	45.2321	46.5244	47.8168	49.1091	43.9397	49.1091	46.5244	42.6474	43.9397	46.5244	43.9397	42.6474	46.5244	49.1091	43.9397	51.6938	52.9861	50.4015	50.4015	45.2321	52.9861	49.1091	62.0326
0.34167	6.54	4.34167	-0.9812	0.34167	3.881	4.34167	0.04146					467.254	46.4956	49.0786	42.6209	47.7871	45.204	38.7463	41.3294	50.3702	49.0786	40.0378	45.204	45.204	49.0786	42.6209	45.204	43.9125	45.204	47.7871	43.9125	43.9125	42.6209	43.9125	37.4548	50.3702	49.0786	40.0378	45.204	43.9125	45.204	46.4956	49.0786	41.3294	38.7463	46.4956	49.0786	47.7871	59.411
0.34333	6.472	4.34333	-0.9736	0.34333	3.811	4.34333	0.04193					469.016	46.4655	45.1748	47.7562	47.7562	46.4655	47.7562	46.4655	46.4655	46.4655	42.5934	46.4655	47.7562	42.5934	38.7213	45.1748	45.1748	40.012	42.5934	38.7213	42.5934	42.5934	45.1748	37.4306	42.5934	42.5934	45.1748	45.1748	45.1748	43.8841	45.1748	50.3377	47.7562	46.4655	45.1748	49.0469	45.1748	52.9191
0.345	6.404	4.345	-0.972	0.345	3.743	4.345	0.04193					470.78	50.3006	41.2723	43.8518	46.4313	45.1416	39.9825	42.5621	42.5621	47.7211	46.4313	46.4313	37.403	41.2723	45.1416	37.403	47.7211	42.5621	42.5621	50.3006	38.6928	42.5621	43.8518	43.8518	38.6928	47.7211	39.9825	42.5621	43.8518	47.7211	49.0109	46.4313	46.4313	47.7211	46.4313	52.8801	49.0109	58.0392
0.34667	6.338	4.34667	-0.9621	0.34667	3.673	4.34667	0.04155					472.541	46.3887	45.1001	41.2344	42.523	45.1001	46.3887	42.523	46.3887	42.523	43.8116	45.1001	41.2344	42.523	45.1001	47.6773	42.523	39.9458	42.523	41.2344	39.9458	42.523	46.3887	42.523	42.523	45.1001	42.523	42.523	46.3887	47.6773	50.2544	51.543	46.3887	47.6773	54.1202	48.9659	47.6773	61.8516
0.34833	6.27	4.34833	-0.9576	0.34833	3.607	4.34833	0.04221					474.302	45.0469	48.9081	47.621	41.1857	42.4728	39.8987	45.0469	45.0469	46.334	45.0469	47.621	42.4728	42.4728	43.7599	42.4728	43.7599	45.0469	39.8987	41.1857	41.1857	41.1857	39.8987	38.6116	45.0469	42.4728	41.1857	43.7599	47.621	38.6116	46.334	48.9081	45.0469	47.621	46.334	54.0563	52.7692	59.2045
0.35	6.205	4.35	-0.9525	0.35	3.543	4.35	0.04259					476.062	44.9805	43.6954	43.6954	43.6954	41.1251	44.9805	43.6954	43.6954	43.6954	46.2657	42.4102	51.4063	42.4102	42.4102	42.4102	42.4102	46.2657	46.2657	44.9805	42.4102	41.1251	39.8399	38.5548	43.6954	43.6954	48.836	35.9844	44.9805	46.2657	48.836	52.6915	53.9767	46.2657	52.6915	56.547	51.4063	61.6876
0.35167	6.141	4.35167	-0.9478	0.35167	3.478	4.35167	0.04193					477.824	44.9022	43.6193	41.0534	48.751	43.6193	43.6193	42.3364	46.1851	42.3364	46.1851	51.3168	44.9022	47.468	43.6193	44.9022	44.9022	44.9022	47.468	46.1851	42.3364	42.3364	42.3364	42.3364	43.6193	42.3364	43.6193	42.3364	43.6193	39.7705	44.9022	46.1851	50.0339	47.468	51.3168	48.751	48.751	53.8826
0.35333	6.08	4.35333	-0.9418	0.35333	3.416	4.35333	0.04136					479.584	48.6564	48.6564	46.0955	44.8151	48.6564	42.2542	40.9738	47.376	44.8151	46.0955	43.5347	40.9738	44.8151	42.2542	47.376	43.5347	46.0955	43.5347	44.8151	42.2542	39.6934	44.8151	47.376	40.9738	42.2542	39.6934	40.9738	43.5347	48.6564	42.2542	49.9368	51.2173	47.376	56.339	53.7781	56.339	58.8998
0.355	6.019	4.355	-0.9349	0.355	3.355	4.355	0.04051					481.343	46.0006	48.5562	42.1673	44.7229	39.6117	44.7229	43.4451	42.1673	44.7229	39.6117	40.8895	40.8895	35.7783	38.3339	44.7229	47.2784	40.8895	39.6117	46.0006	42.1673	47.2784	38.3339	43.4451	43.4451	43.4451	44.7229	42.1673	42.1673	46.0006	46.0006	43.4451	47.2784	51.1118	52.3896	51.1118	61.3342	56.223
0.35667	5.956	4.35667	-0.9327	0.35667	3.296	4.35667	0.04136					483.105	45.9035	36.9778	43.3533	40.8031	48.4536	49.7287	43.3533	45.9035	42.0782	44.6284	43.3533	43.3533	39.528	45.9035	45.9035	42.0782	44.6284	39.528	48.4536	36.9778	42.0782	40.8031	48.4536	44.6284	42.0782	44.6284	45.9035	42.0782	51.0038	52.2789	53.554	48.4536	48.4536	54.8291	52.2789	54.8291	57.3793
0.35833	5.897	4.35833	-0.9239	0.35833	3.238	4.35833	0.04099					484.863	41.9889	45.8061	38.1717	43.2613	45.8061	47.0785	50.8956	48.3509	43.2613	49.6233	44.5337	39.4441	44.5337	44.5337	39.4441	41.9889	39.4441	38.1717	40.7165	41.9889	47.0785	36.8993	39.4441	43.2613	43.2613	43.2613	40.7165	48.3509	44.5337	47.0785	47.0785	49.6233	50.8956	49.6233	47.0785	55.9852	59.8024
0.36	5.839	4.36	-0.9207	0.36	3.181	4.36	0.04136					486.622	46.9791	50.7882	45.7094	44.4397	45.7094	41.9003	49.5185	41.9003	44.4397	43.17	52.0579	40.6306	45.7094	41.9003	46.9791	49.5185	43.17	41.9003	48.2488	46.9791	45.7094	43.17	45.7094	44.4397	45.7094	49.5185	46.9791	46.9791	46.9791	50.7882	48.2488	54.5973	50.7882	50.7882	50.7882	57.1367	63.4852
0.36167	5.78	4.36167	-0.914	0.36167	3.126	4.36167	0.04089					488.38	50.6824	43.0801	45.6142	44.3471	44.3471	46.8813	44.3471	45.6142	48.1483	38.0118	39.2789	50.6824	39.2789	44.3471	40.5459	41.813	44.3471	49.4154	43.0801	44.3471	41.813	40.5459	41.813	39.2789	39.2789	41.813	45.6142	48.1483	49.4154	44.3471	44.3471	44.3471	51.9495	49.4154	54.4836	55.7507	57.0177
0.36333	5.722	4.36333	-0.91	0.36333	3.071	4.36333	0.04042					490.138	48.0513	45.5222	44.2577	46.7867	41.7287	46.7867	48.0513	46.7867	46.7867	41.7287	42.9932	42.9932	41.7287	44.2577	42.9932	45.5222	40.4642	44.2577	39.1997	39.1997	34.1417	45.5222	44.2577	48.0513	40.4642	44.2577	46.7867	41.7287	49.3158	49.3158	45.5222	48.0513	49.3158	48.0513	49.3158	50.5803	50.5803
0.365	5.664	4.365	-0.9058	0.365	3.019	4.365	0.04032					491.897	41.6499	41.6499	45.4362	45.4362	39.1257	46.6984	44.1741	39.1257	45.4362	41.6499	46.6984	44.1741	41.6499	45.4362	45.4362	42.912	46.6984	45.4362	41.6499	39.1257	39.1257	37.8635	39.1257	40.3878	41.6499	37.8635	44.1741	40.3878	45.4362	45.4362	46.6984	46.6984	46.6984	46.6984	51.7468	50.4847	59.3195
0.36667	5.606	4.36667	-0.9014	0.36667	2.969	4.36667	0.04099					493.654	41.5797	42.8397	46.6197	44.0997	42.8397	42.8397	46.6197	47.8797	42.8397	49.1397	47.8797	40.3197	44.0997	42.8397	41.5797	39.0597	41.5797	39.0597	44.0997	42.8397	40.3197	46.6197	45.3597	39.0597	41.5797	44.0997	36.5398	52.9196	50.3997	42.8397	45.3597	47.8797	46.6197	45.3597	46.6197	49.1397	55.4396
0.36833	5.55	4.36833	-0.8971	0.36833	2.916	4.36833	0.04051					495.411	46.5529	45.2947	41.5201	41.5201	47.811	46.5529	44.0365	40.2619	44.0365	42.7783	41.5201	42.7783	44.0365	42.7783	46.5529	37.7456	44.0365	39.0037	44.0365	45.2947	39.0037	42.7783	44.0365	42.7783	42.7783	42.7783	41.5201	45.2947	45.2947	41.5201	45.2947	49.0692	46.5529	45.2947	52.8438	52.8438	56.6183
0.37	5.495	4.37	-0.8888	0.37	2.864	4.37	0.04042					497.167	51.5242	46.4974	45.2408	45.2408	41.4707	45.2408	42.7274	41.4707	49.0108	42.7274	41.4707	45.2408	43.9841	42.7274	40.214	46.4974	37.7006	43.9841	47.7541	37.7006	40.214	37.7006	46.4974	40.214	43.9841	38.9573	43.9841	46.4974	43.9841	50.2675	42.7274	42.7274	50.2675	51.5242	46.4974	43.9841	55.2943
0.37167	5.44	4.37167	-0.8875	0.37167	2.814	4.37167	0.04089					498.923	46.45	48.9608	43.9392	45.1946	38.9175	48.9608	41.4283	41.4283	41.4283	43.9392	42.6837	43.9392	43.9392	45.1946	41.4283	43.9392	41.4283	45.1946	43.9392	46.45	41.4283	47.7054	45.1946	41.4283	45.1946	43.9392	43.9392	43.9392	47.7054	42.6837	45.1946	45.1946	46.45	43.9392	43.9392	43.9392	51.4716
0.37333	5.386	4.37333	-0.8796	0.37333	2.766	4.37333	0.04061					500.681	46.4051	42.6425	46.4051	43.8967	46.4051	45.1509	40.1341	45.1509	40.1341	36.3715	40.1341	48.9135	40.1341	40.1341	45.1509	40.1341	42.6425	40.1341	43.8967	45.1509	40.1341	40.1341	41.3883	42.6425	45.1509	42.6425	42.6425	40.1341	40.1341	40.1341	46.4051	42.6425	42.6425	41.3883	50.1676	43.8967	52.676
0.375	5.332	4.375	-0.8758	0.375	2.721	4.375	0.04004					502.437	45.1057	40.0939	42.5998	42.5998	43.8527	41.3469	42.5998	42.5998	45.1057	47.6115	45.1057	40.0939	37.5881	46.3586	42.5998	48.8645	41.3469	40.0939	38.841	43.8527	42.5998	42.5998	46.3586	35.0822	40.0939	43.8527	42.5998	43.8527	43.8527	47.6115	48.8645	41.3469	40.0939	40.0939	42.5998	50.1174	50.1174
0.37667	5.281	4.37667	-0.8721	0.37667	2.674	4.37667	0.04004					504.192	45.0585	41.3036	41.3036	42.5552	42.5552	46.3101	42.5552	42.5552	38.8004	43.8069	37.5487	37.5487	40.052	42.5552	38.8004	42.5552	42.5552	41.3036	37.5487	42.5552	43.8069	40.052	37.5487	40.052	42.5552	42.5552	33.7939	41.3036	41.3036	45.0585	36.2971	41.3036	45.0585	41.3036	41.3036	46.3101	53.8199
0.37833	5.23	4.37833	-0.8662	0.37833	2.629	4.37833	0.04051					505.946	46.2643	46.2643	38.762	45.0139	43.7635	38.762	42.5131	38.762	48.7651	40.0124	41.2627	41.2627	46.2643	41.2627	46.2643	40.0124	42.5131	41.2627	43.7635	42.5131	45.0139	37.5116	43.7635	42.5131	40.0124	41.2627	42.5131	41.2627	42.5131	38.762	42.5131	48.7651	45.0139	38.762	43.7635	51.2658	47.5147
0.38	5.178	4.38	-0.8658	0.38	2.585	4.38	0.03985					507.701	43.7307	42.4812	39.9823	38.7329	43.7307	41.2318	39.9823	41.2318	39.9823	44.9801	42.4812	37.4834	42.4812	41.2318	38.7329	42.4812	36.234	42.4812	43.7307	39.9823	44.9801	39.9823	36.234	37.4834	39.9823	39.9823	37.4834	41.2318	43.7307	42.4812	43.7307	38.7329	41.2318	39.9823	43.7307	43.7307	41.2318
0.38167	5.128	4.38167	-0.8563	0.38167	2.543	4.38167	0.04023					509.455	42.4676	42.4676	37.4715	43.7167	41.2186	44.9657	42.4676	43.7167	38.7205	43.7167	44.9657	41.2186	37.4715	43.7167	43.7167	46.2148	39.9695	38.7205	42.4676	36.2224	41.2186	39.9695	38.7205	41.2186	43.7167	44.9657	39.9695	42.4676	43.7167	41.2186	37.4715	44.9657	44.9657	41.2186	44.9657	46.2148	44.9657
0.38333	5.078	4.38333	-0.8543	0.38333	2.501	4.38333	0.04014					511.211	43.7264	46.225	41.2277	36.2304	37.4798	39.9784	42.4771	37.4798	39.9784	42.4771	39.9784	36.2304	43.7264	37.4798	36.2304	41.2277	44.9757	41.2277	38.7291	42.4771	36.2304	43.7264	42.4771	39.9784	39.9784	44.9757	43.7264	41.2277	42.4771	37.4798	41.2277	37.4798	46.225	39.9784	41.2277	44.9757	46.225
0.385	5.029	4.385	-0.847	0.385	2.46	4.385	0.04014					512.964	45.0088	43.7586	42.5083	40.0078	42.5083	41.2581	38.7576	47.5093	41.2581	40.0078	37.5073	42.5083	42.5083	38.7576	40.0078	38.7576	41.2581	40.0078	40.0078	38.7576	41.2581	41.2581	42.5083	37.5073	41.2581	37.5073	40.0078	36.2571	45.0088	43.7586	45.0088	43.7586	42.5083	38.7576	41.2581	43.7586	43.7586
0.38667	4.982	4.38667	-0.8443	0.38667	2.419	4.38667	0.03985					514.717	45.0578	41.3029	40.0513	41.3029	42.5545	46.3094	41.3029	45.0578	42.5545	42.5545	40.0513	37.5481	38.7997	42.5545	43.8062	40.0513	41.3029	43.8062	38.7997	38.7997	42.5545	42.5545	45.0578	38.7997	38.7997	40.0513	38.7997	40.0513	42.5545	40.0513	40.0513	42.5545	42.5545	37.5481	40.0513	46.3094	47.561
0.38833	4.936	4.38833	-0.8402	0.38833	2.38	4.38833	0.03938					516.47	42.6056	42.6056	37.5932	42.6056	40.0994	33.8339	37.5932	41.3525	40.0994	46.3649	40.0994	41.3525	38.8463	43.8587	36.3401	42.6056	38.8463	42.6056	40.0994	40.0994	37.5932	38.8463	42.6056	35.087	45.1118	38.8463	40.0994	41.3525	37.5932	43.8587	38.8463	41.3525	38.8463	40.0994	47.6181	40.0994	50.1243
0.39	4.887	4.39	-0.8344	0.39	2.341	4.39	0.04023					518.222	41.3976	40.1431	38.8887	37.6342	32.6163	42.6521	40.1431	38.8887	42.6521	36.3797	40.1431	41.3976	42.6521	40.1431	42.6521	38.8887	43.9065	38.8887	37.6342	40.1431	42.6521	35.1252	35.1252	36.3797	41.3976	38.8887	46.4155	42.6521	38.8887	46.4155	36.3797	38.8887	38.8887	40.1431	41.3976	33.8708	45.161
0.39167	4.841	4.39167	-0.8338	0.39167	2.304	4.39167	0.04014					519.974	37.6662	37.6662	43.9439	40.1772	41.4328	40.1772	40.1772	41.4328	41.4328	47.7105	42.6883	42.6883	36.4106	38.9217	38.9217	37.6662	41.4328	37.6662	38.9217	38.9217	40.1772	37.6662	41.4328	40.1772	40.1772	38.9217	36.4106	35.1551	37.6662	41.4328	38.9217	38.9217	36.4106	37.6662	38.9217	40.1772	43.9439
0.39333	4.795	4.39333	-0.8239	0.39333	2.268	4.39333	0.03948					521.726	42.7142	41.4579	38.9453	41.4579	36.4327	36.4327	43.9705	41.4579	33.9201	36.4327	40.2016	36.4327	38.9453	37.689	35.1764	33.9201	37.689	46.4831	38.9453	36.4327	42.7142	41.4579	36.4327	38.9453	38.9453	38.9453	36.4327	35.1764	41.4579	38.9453	37.689	41.4579	41.4579	41.4579	40.2016	46.4831	46.4831
0.395	4.75	4.395	-0.8244	0.395	2.232	4.395	0.03966					523.477	37.7066	42.7342	40.2204	45.248	40.2204	41.4773	40.2204	37.7066	37.7066	41.4773	37.7066	41.4773	36.4497	41.4773	41.4773	37.7066	38.9635	41.4773	38.9635	41.4773	36.4497	33.936	37.7066	42.7342	38.9635	41.4773	40.2204	38.9635	37.7066	36.4497	43.9911	38.9635	38.9635	40.2204	36.4497	38.9635	42.7342
0.39667	4.708	4.39667	-0.8178	0.39667	2.195	4.39667	0.03976					525.228	42.7549	42.7549	44.0124	37.7249	44.0124	41.4974	44.0124	36.4674	42.7549	35.2099	41.4974	36.4674	35.2099	40.2399	36.4674	38.9824	37.7249	41.4974	37.7249	38.9824	40.2399	35.2099	41.4974	37.7249	42.7549	37.7249	38.9824	37.7249	40.2399	38.9824	41.4974	40.2399	38.9824	38.9824	38.9824	41.4974	42.7549
0.39833	4.664	4.39833	-0.8157	0.39833	2.161	4.39833	0.04117					526.979	42.7825	40.2659	37.7492	45.2991	39.0076	37.7492	42.7825	42.7825	35.2326	37.7492	35.2326	39.0076	36.4909	37.7492	39.0076	42.7825	42.7825	36.4909	40.2659	40.2659	30.1994	35.2326	35.2326	40.2659	40.2659	37.7492	41.5242	35.2326	42.7825	37.7492	36.4909	37.7492	44.0408	37.7492	42.7825	36.4909	49.074
0.4	4.621	4.4	-0.8098	0.4	2.129	4.4	0.04023					528.731	41.5608	36.5231	42.8202	39.042	39.042	41.5608	39.042	40.3014	36.5231	39.042	44.0797	40.3014	36.5231	40.3014	44.0797	39.042	36.5231	40.3014	42.8202	39.042	41.5608	40.3014	37.7826	35.2637	37.7826	36.5231	37.7826	35.2637	36.5231	36.5231	37.7826	37.7826	32.7449	42.8202	42.8202	40.3014	42.8202
0.40167	4.579	4.40167	-0.805	0.40167	2.096	4.40167	0.04042					530.481	40.3464	37.8247	41.6072	39.0855	44.1288	40.3464	40.3464	37.8247	41.6072	41.6072	40.3464	41.6072	40.3464	35.3031	36.5639	37.8247	42.868	35.3031	45.3896	39.0855	42.868	44.1288	39.0855	37.8247	36.5639	39.0855	40.3464	39.0855	42.868	30.2598	40.3464	37.8247	40.3464	41.6072	39.0855	40.3464	41.6072
0.40333	4.539	4.40333	-0.8026	0.40333	2.064	4.40333	0.04023					532.231	42.9226	37.8729	42.9226	36.6104	36.6104	39.1353	37.8729	44.185	36.6104	42.9226	39.1353	36.6104	40.3977	41.6601	34.0856	37.8729	37.8729	42.9226	40.3977	35.348	32.8231	39.1353	36.6104	34.0856	41.6601	40.3977	42.9226	44.185	37.8729	39.1353	41.6601	35.348	40.3977	40.3977	40.3977	36.6104	45.4474
0.405	4.499	4.405	-0.796	0.405	2.034	4.405	0.0407					533.98	41.7145	41.7145	42.9786	36.6582	37.9223	40.4505	40.4505	41.7145	40.4505	37.9223	41.7145	45.5068	36.6582	36.6582	39.1864	39.1864	36.6582	41.7145	39.1864	37.9223	35.3941	41.7145	41.7145	42.9786	37.9223	44.2427	34.1301	40.4505	40.4505	37.9223	40.4505	41.7145	42.9786	36.6582	45.5068	39.1864	41.7145
0.40667	4.457	4.40667	-0.7964	0.40667	2.003	4.40667	0.04127					535.729	40.4989	35.4365	41.7645	37.9677	39.2333	39.2333	41.7645	43.0301	36.7021	39.2333	37.9677	39.2333	35.4365	39.2333	39.2333	39.2333	34.171	43.0301	41.7645	36.7021	43.0301	34.171	43.0301	43.0301	40.4989	32.9054	40.4989	37.9677	32.9054	39.2333	40.4989	39.2333	36.7021	39.2333	41.7645	41.7645	43.0301
0.40833	4.417	4.40833	-0.7892	0.40833	1.974	4.40833	0.04099					537.478	40.5381	38.0045	39.2713	40.5381	32.9372	38.0045	38.0045	38.0045	38.0045	35.4708	38.0045	35.4708	35.4708	38.0045	39.2713	36.7377	31.6704	36.7377	40.5381	38.0045	35.4708	45.6054	35.4708	38.0045	40.5381	36.7377	41.8049	40.5381	39.2713	39.2713	39.2713	36.7377	35.4708	45.6054	35.4708	36.7377	48.139
0.41	4.377	4.41	-0.7873	0.41	1.945	4.41	0.04099					539.227	39.2973	40.5649	31.6913	36.762	41.8326	38.0296	40.5649	38.0296	39.2973	40.5649	35.4943	39.2973	41.8326	32.959	39.2973	34.2266	39.2973	40.5649	34.2266	34.2266	39.2973	36.762	38.0296	35.4943	39.2973	39.2973	36.762	32.959	39.2973	35.4943	39.2973	39.2973	41.8326	40.5649	41.8326	41.8326	51.9738
0.41167	4.337	4.41167	-0.7822	0.41167	1.916	4.41167	0.04061					540.974	44.383	41.8468	41.8468	38.0426	38.0426	38.0426	38.0426	40.5788	38.0426	39.3107	36.7745	45.6511	38.0426	45.6511	36.7745	43.1149	36.7745	41.8468	39.3107	38.0426	40.5788	39.3107	38.0426	40.5788	30.4341	38.0426	39.3107	36.7745	36.7745	40.5788	44.383	44.383	38.0426	38.0426	39.3107	43.1149	46.9192
0.41333	4.299	4.41333	-0.7795	0.41333	1.889	4.41333	0.04051					542.722	38.045	39.3132	35.5087	43.1177	41.8495	36.7768	41.8495	39.3132	35.5087	43.1177	40.5813	43.1177	43.1177	40.5813	38.045	39.3132	40.5813	38.045	35.5087	39.3132	35.5087	40.5813	40.5813	36.7768	39.3132	40.5813	39.3132	35.5087	41.8495	43.1177	39.3132	40.5813	39.3132	40.5813	38.045	41.8495	44.3858
0.415	4.262	4.415	-0.7759	0.415	1.862	4.415	0.04032					544.469	40.5757	41.8437	36.7717	41.8437	40.5757	41.8437	35.5037	40.5757	39.3077	43.1117	35.5037	41.8437	40.5757	36.7717	35.5037	38.0397	32.9677	38.0397	44.3797	40.5757	44.3797	43.1117	36.7717	39.3077	38.0397	38.0397	36.7717	39.3077	38.0397	41.8437	35.5037	41.8437	40.5757	43.1117	40.5757	43.1117	41.8437
0.41667	4.225	4.41667	-0.7705	0.41667	1.835	4.41667	0.03976					546.216	40.5647	39.297	39.297	40.5647	36.7617	38.0294	39.297	39.297	36.7617	43.1	38.0294	41.8323	38.0294	40.5647	38.0294	40.5647	36.7617	38.0294	39.297	40.5647	39.297	38.0294	39.297	38.0294	35.4941	35.4941	40.5647	40.5647	38.0294	39.297	38.0294	41.8323	44.3676	41.8323	38.0294	44.3676	46.9029
0.41833	4.188	4.41833	-0.7692	0.41833	1.809	4.41833	0.04108					547.963	39.2826	43.0842	36.7483	38.0155	41.817	32.9467	39.2826	35.4811	32.9467	39.2826	34.2139	41.817	32.9467	38.0155	36.7483	32.9467	39.2826	40.5498	39.2826	38.0155	36.7483	34.2139	34.2139	39.2826	36.7483	43.0842	40.5498	40.5498	39.2826	36.7483	40.5498	38.0155	38.0155	38.0155	45.6185	40.5498	43.0842
0.42	4.152	4.42	-0.7626	0.42	1.784	4.42	0.04014					549.71	41.7974	37.9976	41.7974	36.7311	35.4645	40.5308	39.2642	40.5308	40.5308	37.9976	36.7311	37.9976	35.4645	37.9976	43.064	41.7974	37.9976	41.7974	34.1979	37.9976	44.3306	40.5308	39.2642	35.4645	36.7311	37.9976	35.4645	39.2642	39.2642	39.2642	41.7974	45.5972	40.5308	36.7311	39.2642	43.064	40.5308
0.42167	4.118	4.42167	-0.7618	0.42167	1.759	4.42167	0.03948					551.456	41.7722	36.7089	43.0381	37.9748	31.6456	35.4431	40.5064	37.9748	36.7089	36.7089	36.7089	43.0381	39.2406	35.4431	37.9748	36.7089	39.2406	43.0381	36.7089	36.7089	41.7722	43.0381	40.5064	40.5064	39.2406	36.7089	41.7722	40.5064	39.2406	39.2406	37.9748	40.5064	43.0381	40.5064	40.5064	41.7722	45.5697
0.42333	4.086	4.42333	-0.7562	0.42333	1.733	4.42333	0.03995					553.201	43.0052	41.7403	43.0052	41.7403	41.7403	41.7403	43.0052	34.1512	39.2106	41.7403	43.0052	40.4755	35.416	39.2106	43.0052	35.416	43.0052	37.9457	40.4755	40.4755	41.7403	41.7403	35.416	36.6809	37.9457	37.9457	37.9457	35.416	39.2106	41.7403	44.27	40.4755	41.7403	43.0052	45.5349	43.0052	46.7997
0.425	4.057	4.425	-0.7525	0.425	1.71	4.425	0.03985					554.947	39.1744	39.1744	35.3834	37.9108	35.3834	39.1744	36.6471	42.9655	37.9108	39.1744	39.1744	35.3834	37.9108	35.3834	40.4381	37.9108	36.6471	39.1744	40.4381	34.1197	39.1744	32.856	32.856	39.1744	32.856	34.1197	36.6471	36.6471	37.9108	41.7018	45.4929	36.6471	44.2292	37.9108	45.4929	39.1744	49.284
0.42667	4.029	4.42667	-0.7493	0.42667	1.685	4.42667	0.04099					556.692	36.6089	36.6089	34.0841	40.396	36.6089	40.396	39.1336	35.3465	34.0841	40.396	36.6089	34.0841	36.6089	36.6089	31.5594	37.8713	40.396	36.6089	36.6089	39.1336	40.396	39.1336	36.6089	39.1336	32.8218	35.3465	37.8713	37.8713	35.3465	35.3465	32.8218	40.396	39.1336	40.396	34.0841	39.1336	51.7574
0.42833	3.999	4.42833	-0.7441	0.42833	1.663	4.42833	0.03938					558.436	42.8737	40.3517	36.5687	37.8297	37.8297	39.0907	39.0907	37.8297	41.6127	40.3517	36.5687	35.3077	35.3077	39.0907	36.5687	40.3517	39.0907	40.3517	34.0467	39.0907	36.5687	35.3077	36.5687	37.8297	37.8297	37.8297	39.0907	36.5687	39.0907	41.6127	37.8297	44.1346	30.2638	40.3517	40.3517	39.0907	40.3517
0.43	3.966	4.43	-0.7441	0.43	1.64	4.43	0.04014					560.181	45.3461	41.5672	32.7499	40.3076	41.5672	39.048	44.0865	39.048	37.7884	37.7884	39.048	40.3076	40.3076	42.8268	41.5672	35.2692	36.5288	36.5288	39.048	35.2692	39.048	41.5672	35.2692	39.048	36.5288	36.5288	31.4903	41.5672	39.048	40.3076	35.2692	39.048	37.7884	42.8268	41.5672	41.5672	46.6057
0.43167	3.933	4.43167	-0.7361	0.43167	1.618	4.43167	0.03966					561.923	45.2982	36.4902	42.7817	40.2651	39.0068	37.7485	40.2651	36.4902	37.7485	36.4902	37.7485	41.5234	37.7485	32.7154	37.7485	35.232	35.232	39.0068	39.0068	39.0068	39.0068	44.0399	36.4902	36.4902	44.0399	36.4902	40.2651	41.5234	37.7485	45.2982	39.0068	44.0399	40.2651	44.0399	42.7817	42.7817	47.8148
0.43333	3.901	4.43333	-0.7358	0.43333	1.596	4.43333	0.04023					563.666	41.4805	37.7095	36.4525	43.9944	38.9665	41.4805	36.4525	38.9665	37.7095	38.9665	38.9665	37.7095	35.1956	40.2235	33.9386	33.9386	32.6816	37.7095	37.7095	37.7095	38.9665	38.9665	36.4525	41.4805	38.9665	36.4525	36.4525	38.9665	41.4805	40.2235	38.9665	42.7375	40.2235	41.4805	37.7095	45.2514	42.7375
0.435	3.871	4.435	-0.7312	0.435	1.577	4.435	0.03929					565.41	41.4369	41.4369	37.6699	42.6926	37.6699	43.9482	36.4142	40.1812	41.4369	35.1586	38.9256	35.1586	37.6699	37.6699	37.6699	40.1812	42.6926	35.1586	37.6699	41.4369	37.6699	38.9256	38.9256	33.9029	35.1586	38.9256	38.9256	37.6699	38.9256	38.9256	38.9256	37.6699	41.4369	42.6926	40.1812	45.2039	50.2265
0.43667	3.839	4.43667	-0.7274	0.43667	1.556	4.43667	0.03929					567.153	41.3915	37.6287	37.6287	35.1201	37.6287	40.1372	36.3744	38.883	38.883	40.1372	37.6287	37.6287	37.6287	38.883	35.1201	38.883	32.6115	37.6287	40.1372	36.3744	36.3744	35.1201	37.6287	41.3915	41.3915	36.3744	38.883	37.6287	36.3744	40.1372	36.3744	41.3915	40.1372	38.883	45.1544	41.3915	43.9001
0.43833	3.808	4.43833	-0.7242	0.43833	1.535	4.43833	0.03957					568.895	38.8383	41.344	43.8497	37.5855	41.344	37.5855	35.0798	38.8383	37.5855	32.5741	40.0912	33.8269	40.0912	33.8269	36.3326	36.3326	37.5855	28.8155	40.0912	40.0912	36.3326	37.5855	35.0798	37.5855	42.5969	36.3326	37.5855	35.0798	40.0912	41.344	32.5741	35.0798	36.3326	40.0912	41.344	42.5969	48.8611
0.44	3.779	4.44	-0.7184	0.44	1.515	4.44	0.03919					570.638	43.7963	33.7857	41.2936	41.2936	40.0423	40.0423	37.5396	35.037	41.2936	40.0423	43.7963	37.5396	40.0423	38.791	36.2883	38.791	37.5396	33.7857	38.791	40.0423	37.5396	36.2883	40.0423	36.2883	40.0423	36.2883	37.5396	32.5344	38.791	35.037	46.2989	43.7963	43.7963	43.7963	43.7963	41.2936	47.5502
0.44167	3.748	4.44167	-0.7176	0.44167	1.495	4.44167	0.03938					572.38	37.4902	44.9883	39.9896	36.2406	38.7399	37.4902	38.7399	39.9896	38.7399	39.9896	38.7399	37.4902	39.9896	37.4902	39.9896	37.4902	41.2393	36.2406	32.4915	38.7399	37.4902	41.2393	34.9909	38.7399	38.7399	37.4902	37.4902	33.7412	43.7386	43.7386	42.4889	33.7412	37.4902	36.2406	41.2393	43.7386	48.7373
0.44333	3.716	4.44333	-0.7123	0.44333	1.477	4.44333	0.03938					574.121	41.1793	38.6836	39.9315	37.4358	38.6836	38.6836	39.9315	39.9315	36.1879	37.4358	37.4358	38.6836	32.4443	36.1879	36.1879	38.6836	39.9315	38.6836	36.1879	38.6836	38.6836	37.4358	41.1793	36.1879	36.1879	36.1879	37.4358	38.6836	39.9315	36.1879	36.1879	44.9229	34.94	39.9315	42.4272	42.4272	48.6665
0.445	3.686	4.445	-0.7107	0.445	1.458	4.445	0.03863					575.863	34.8835	38.621	39.8668	41.1126	39.8668	37.3751	36.1293	37.3751	37.3751	38.621	39.8668	39.8668	37.3751	39.8668	42.3585	33.6376	36.1293	34.8835	39.8668	31.1459	37.3751	38.621	37.3751	32.3918	36.1293	36.1293	36.1293	34.8835	34.8835	41.1126	41.1126	41.1126	33.6376	38.621	38.621	43.6043	43.6043
0.44667	3.657	4.44667	-0.7047	0.44667	1.44	4.44667	0.0391					577.604	34.8217	37.3089	34.8217	39.7962	38.5525	36.0653	36.0653	34.8217	36.0653	39.7962	36.0653	37.3089	37.3089	36.0653	36.0653	34.8217	36.0653	38.5525	41.0398	36.0653	37.3089	37.3089	36.0653	33.578	34.8217	36.0653	41.0398	36.0653	36.0653	39.7962	36.0653	39.7962	34.8217	36.0653	36.0653	39.7962	46.0143
0.44833	3.629	4.44833	-0.7037	0.44833	1.422	4.44833	0.03882					579.342	38.4815	32.2748	33.5161	38.4815	32.2748	35.9988	33.5161	39.7228	34.7574	40.9641	37.2401	37.2401	38.4815	40.9641	35.9988	37.2401	34.7574	39.7228	34.7574	35.9988	38.4815	39.7228	38.4815	33.5161	39.7228	29.7921	35.9988	33.5161	37.2401	40.9641	37.2401	39.7228	34.7574	42.2055	39.7228	37.2401	42.2055
0.45	3.602	4.45	-0.6991	0.45	1.403	4.45	0.03966					581.083	37.1735	43.3691	40.8909	35.9344	35.9344	34.6953	35.9344	38.4126	32.217	39.6517	35.9344	39.6517	39.6517	35.9344	32.217	28.4997	34.6953	34.6953	34.6953	32.217	37.1735	40.8909	35.9344	37.1735	37.1735	37.1735	32.217	37.1735	37.1735	39.6517	38.4126	38.4126	34.6953	38.4126	40.8909	40.8909	39.6517
0.45167	3.575	4.45167	-0.6962	0.45167	1.386	4.45167	0.0391					582.823	38.3519	34.6404	38.3519	39.589	37.1147	40.8262	39.589	35.8775	37.1147	38.3519	37.1147	37.1147	33.4032	32.1661	37.1147	35.8775	33.4032	37.1147	35.8775	38.3519	33.4032	38.3519	35.8775	34.6404	30.9289	35.8775	38.3519	34.6404	39.589	38.3519	33.4032	39.589	42.0633	32.1661	37.1147	35.8775	40.8262
0.45333	3.548	4.45333	-0.6952	0.45333	1.371	4.45333	0.03929					584.562	39.539	35.8322	34.5966	34.5966	37.0678	37.0678	35.8322	39.539	39.539	37.0678	38.3034	42.0102	34.5966	37.0678	32.1255	38.3034	34.5966	27.1831	33.361	33.361	35.8322	37.0678	39.539	38.3034	30.8899	33.361	38.3034	39.539	34.5966	37.0678	37.0678	37.0678	39.539	33.361	39.539	37.0678	43.2458
0.455	3.521	4.455	-0.6899	0.455	1.354	4.455	0.03891					586.302	39.5035	37.0345	34.5656	41.9725	40.738	37.0345	35.8	37.0345	39.5035	35.8	40.738	38.269	40.738	38.269	38.269	37.0345	39.5035	37.0345	34.5656	30.8621	40.738	32.0966	39.5035	33.3311	40.738	38.269	39.5035	37.0345	39.5035	38.269	39.5035	37.0345	34.5656	33.3311	40.738	32.0966	43.207
0.45667	3.494	4.45667	-0.6889	0.45667	1.337	4.45667	0.03985					588.041	33.3123	40.715	33.3123	40.715	39.4813	38.2475	38.2475	35.7799	37.0137	37.0137	39.4813	33.3123	33.3123	35.7799	41.9488	35.7799	37.0137	38.2475	32.0785	38.2475	37.0137	37.0137	34.5461	32.0785	38.2475	35.7799	37.0137	34.5461	33.3123	33.3123	38.2475	35.7799	41.9488	35.7799	38.2475	39.4813	39.4813
0.45833	3.467	4.45833	-0.6826	0.45833	1.322	4.45833	0.03882					589.777	37.0024	34.5356	39.4692	41.9361	30.8353	38.2358	32.0687	35.769	35.769	40.7026	38.2358	35.769	34.5356	35.769	38.2358	38.2358	38.2358	37.0024	32.0687	39.4692	34.5356	33.3022	34.5356	40.7026	32.0687	34.5356	33.3022	40.7026	41.9361	33.3022	38.2358	38.2358	34.5356	37.0024	38.2358	38.2358	40.7026
0.46	3.441	4.46	-0.6823	0.46	1.306	4.46	0.039					591.516	40.6973	38.2308	38.2308	38.2308	40.6973	36.9975	40.6973	35.7643	36.9975	39.464	39.464	35.7643	34.531	35.7643	35.7643	38.2308	36.9975	35.7643	35.7643	34.531	36.9975	35.7643	36.9975	35.7643	35.7643	36.9975	38.2308	35.7643	34.531	36.9975	35.7643	36.9975	32.0645	38.2308	35.7643	34.531	44.397
0.46167	3.416	4.46167	-0.6788	0.46167	1.292	4.46167	0.03891					593.254	35.7634	34.5301	34.5301	35.7634	38.2298	38.2298	39.463	36.9966	36.9966	38.2298	36.9966	33.2969	38.2298	34.5301	35.7634	34.5301	34.5301	35.7634	35.7634	36.9966	34.5301	38.2298	40.6962	36.9966	35.7634	35.7634	38.2298	27.1308	36.9966	40.6962	38.2298	33.2969	34.5301	38.2298	34.5301	35.7634	40.6962
0.46333	3.393	4.46333	-0.6757	0.46333	1.276	4.46333	0.03957					594.991	39.4647	39.4647	39.4647	38.2314	38.2314	38.2314	34.5316	36.9982	36.9982	35.7649	36.9982	38.2314	40.698	38.2314	40.698	36.9982	34.5316	36.9982	41.9313	36.9982	35.7649	34.5316	36.9982	34.5316	32.0651	35.7649	36.9982	34.5316	36.9982	36.9982	33.2984	36.9982	39.4647	38.2314	34.5316	38.2314	38.2314
0.465	3.368	4.465	-0.6751	0.465	1.262	4.465	0.03844					596.729	41.9355	38.2353	38.2353	38.2353	37.0019	35.7685	41.9355	35.7685	35.7685	39.4687	38.2353	38.2353	43.1689	39.4687	39.4687	38.2353	35.7685	35.7685	34.5351	34.5351	38.2353	38.2353	34.5351	38.2353	33.3017	40.7021	30.8349	37.0019	35.7685	38.2353	33.3017	34.5351	34.5351	37.0019	39.4687	37.0019	38.2353
0.46667	3.343	4.46667	-0.6689	0.46667	1.248	4.46667	0.03834					598.464	33.3072	37.008	37.008	37.008	37.008	38.2416	35.7744	34.5408	38.2416	35.7744	39.4752	38.2416	34.5408	32.0736	38.2416	35.7744	35.7744	35.7744	37.008	34.5408	34.5408	34.5408	35.7744	40.7088	39.4752	30.84	38.2416	38.2416	37.008	38.2416	35.7744	37.008	35.7744	40.7088	35.7744	40.7088	39.4752
0.46833	3.319	4.46833	-0.6688	0.46833	1.234	4.46833	0.03948					600.2	37.0177	41.9533	40.7194	35.7837	38.2516	38.2516	35.7837	34.5498	39.4855	37.0177	35.7837	34.5498	35.7837	33.3159	39.4855	34.5498	38.2516	33.3159	40.7194	33.3159	30.848	38.2516	37.0177	35.7837	38.2516	35.7837	32.082	37.0177	34.5498	33.3159	34.5498	38.2516	34.5498	38.2516	38.2516	38.2516	38.2516
0.47	3.296	4.47	-0.6629	0.47	1.22	4.47	0.03891					601.937	33.3292	39.5013	32.0948	37.0325	39.5013	40.7357	35.7981	38.2669	39.5013	34.5636	39.5013	34.5636	39.5013	39.5013	35.7981	39.5013	37.0325	37.0325	38.2669	35.7981	30.8604	37.0325	32.0948	38.2669	37.0325	35.7981	37.0325	34.5636	34.5636	37.0325	33.3292	39.5013	37.0325	40.7357	41.9701	38.2669	41.9701
0.47167	3.273	4.47167	-0.6639	0.47167	1.207	4.47167	0.03882					603.673	38.2897	38.2897	40.76	34.5842	34.5842	33.3491	38.2897	35.8194	39.5248	37.0545	35.8194	41.9951	32.1139	35.8194	38.2897	34.5842	35.8194	34.5842	37.0545	38.2897	37.0545	34.5842	40.76	34.5842	34.5842	34.5842	35.8194	32.1139	38.2897	39.5248	38.2897	34.5842	38.2897	35.8194	30.8788	34.5842	38.2897
0.47333	3.25	4.47333	-0.6576	0.47333	1.194	4.47333	0.03872					605.408	39.5576	37.0852	35.8491	35.8491	35.8491	39.5576	37.0852	34.6129	40.7938	35.8491	34.6129	34.6129	37.0852	38.3214	37.0852	33.3767	33.3767	33.3767	37.0852	30.9044	37.0852	39.5576	35.8491	34.6129	35.8491	37.0852	30.9044	30.9044	38.3214	33.3767	34.6129	37.0852	34.6129	37.0852	35.8491	39.5576	37.0852
0.475	3.228	4.475	-0.6555	0.475	1.181	4.475	0.039					607.142	37.1246	33.4121	40.837	38.362	30.9371	37.1246	33.4121	37.1246	37.1246	38.362	39.5995	29.6996	38.362	39.5995	33.4121	37.1246	33.4121	35.8871	38.362	37.1246	39.5995	34.6496	35.8871	35.8871	35.8871	34.6496	32.1746	38.362	33.4121	34.6496	35.8871	37.1246	39.5995	35.8871	37.1246	34.6496	38.362
0.47667	3.204	4.47667	-0.6542	0.47667	1.17	4.47667	0.03891					608.877	38.4094	38.4094	35.9314	38.4094	33.4534	37.1704	35.9314	37.1704	30.9754	37.1704	38.4094	40.8875	35.9314	35.9314	34.6924	40.8875	37.1704	37.1704	35.9314	32.2144	32.2144	38.4094	33.4534	32.2144	29.7363	38.4094	33.4534	32.2144	38.4094	33.4534	37.1704	33.4534	39.6484	33.4534	37.1704	37.1704	38.4094
0.47833	3.183	4.47833	-0.6505	0.47833	1.157	4.47833	0.03891					610.612	35.9782	35.9782	37.2189	34.7376	39.7001	39.7001	42.1814	39.7001	37.2189	38.4595	35.9782	40.9407	40.9407	40.9407	39.7001	37.2189	32.2563	37.2189	37.2189	32.2563	43.422	39.7001	31.0157	38.4595	38.4595	37.2189	35.9782	31.0157	38.4595	33.497	33.497	35.9782	35.9782	35.9782	38.4595	32.2563	32.2563
0.48	3.16	4.48	-0.6494	0.48	1.144	4.48	0.03863					612.344	37.2654	40.9919	39.7497	38.5076	34.781	39.7497	36.0232	36.0232	39.7497	37.2654	39.7497	36.0232	36.0232	42.2341	34.781	36.0232	31.0545	34.781	33.5388	33.5388	36.0232	32.2967	36.0232	33.5388	33.5388	37.2654	38.5076	39.7497	39.7497	38.5076	36.0232	36.0232	33.5388	32.2967	37.2654	36.0232	38.5076
0.48167	3.139	4.48167	-0.6444	0.48167	1.133	4.48167	0.03778					614.078	42.2813	36.0635	37.307	34.8199	34.8199	37.307	41.0377	41.0377	34.8199	37.307	36.0635	33.5763	38.5506	34.8199	37.307	43.5249	37.307	34.8199	34.8199	33.5763	36.0635	39.7942	37.307	33.5763	36.0635	34.8199	34.8199	36.0635	37.307	32.3328	41.0377	36.0635	37.307	36.0635	37.307	36.0635	43.5249
0.48333	3.119	4.48333	-0.6441	0.48333	1.121	4.48333	0.03891					615.812	34.8538	38.5882	37.3434	37.3434	37.3434	36.0986	39.8329	38.5882	37.3434	32.3643	27.3851	32.3643	34.8538	33.609	39.8329	36.0986	41.0777	38.5882	38.5882	33.609	38.5882	36.0986	38.5882	34.8538	36.0986	34.8538	33.609	38.5882	34.8538	38.5882	34.8538	31.1195	34.8538	36.0986	33.609	32.3643	32.3643
0.485	3.097	4.485	-0.6395	0.485	1.11	4.485	0.03938					617.545	39.8691	32.3936	37.3773	36.1313	37.3773	39.8691	34.8854	39.8691	31.1477	42.3609	37.3773	41.115	36.1313	36.1313	41.115	34.8854	39.8691	37.3773	36.1313	33.6395	39.8691	37.3773	36.1313	38.6232	38.6232	36.1313	37.3773	33.6395	39.8691	32.3936	39.8691	38.6232	42.3609	36.1313	37.3773	37.3773	39.8691
0.48667	3.077	4.48667	-0.6371	0.48667	1.098	4.48667	0.03844					619.276	38.6604	36.1662	41.1547	34.9191	39.9075	37.4133	37.4133	38.6604	36.1662	37.4133	41.1547	34.9191	38.6604	38.6604	33.672	34.9191	38.6604	41.1547	38.6604	36.1662	37.4133	37.4133	41.1547	36.1662	38.6604	37.4133	34.9191	34.9191	34.9191	34.9191	36.1662	39.9075	36.1662	38.6604	36.1662	38.6604	38.6604
0.48833	3.057	4.48833	-0.6359	0.48833	1.087	4.48833	0.03768					621.009	39.9531	33.7104	39.9531	34.959	34.959	36.2075	37.456	41.2016	36.2075	37.456	36.2075	28.7163	38.7046	36.2075	37.456	38.7046	36.2075	37.456	33.7104	36.2075	33.7104	34.959	32.4619	36.2075	33.7104	36.2075	34.959	36.2075	34.959	34.959	32.4619	38.7046	37.456	32.4619	36.2075	31.2133	36.2075
0.49	3.038	4.49	-0.6322	0.49	1.077	4.49	0.03787					622.741	38.7572	43.7582	31.2558	37.507	37.507	38.7572	35.0065	32.5061	35.0065	37.507	35.0065	35.0065	31.2558	40.0075	41.2577	38.7572	40.0075	37.507	33.7563	36.2568	33.7563	33.7563	35.0065	35.0065	41.2577	36.2568	33.7563	40.0075	41.2577	38.7572	41.2577	36.2568	36.2568	38.7572	36.2568	37.507	38.7572
0.49167	3.02	4.49167	-0.6312	0.49167	1.066	4.49167	0.03768					624.471	38.8159	37.5638	38.8159	37.5638	38.8159	35.0595	40.068	37.5638	45.0766	40.068	41.3202	33.8074	35.0595	32.5553	37.5638	36.3117	38.8159	33.8074	36.3117	35.0595	33.8074	36.3117	31.3032	35.0595	38.8159	37.5638	40.068	40.068	31.3032	41.3202	37.5638	32.5553	28.7989	33.8074	40.068	37.5638	40.068
0.49333	3.001	4.49333	-0.63	0.49333	1.057	4.49333	0.03825					626.203	35.1127	35.1127	36.3668	30.0966	36.3668	42.6369	32.6047	37.6208	36.3668	36.3668	37.6208	33.8587	40.1288	33.8587	32.6047	36.3668	38.8748	33.8587	35.1127	35.1127	36.3668	32.6047	35.1127	33.8587	33.8587	35.1127	33.8587	37.6208	32.6047	35.1127	35.1127	36.3668	33.8587	32.6047	33.8587	36.3668	37.6208
0.495	2.981	4.495	-0.6278	0.495	1.047	4.495	0.03759					627.934	37.6709	36.4152	36.4152	42.6937	37.6709	33.9039	30.1368	37.6709	38.9266	38.9266	36.4152	31.3925	33.9039	37.6709	36.4152	36.4152	35.1595	37.6709	33.9039	38.9266	37.6709	36.4152	36.4152	38.9266	33.9039	32.6482	36.4152	36.4152	36.4152	32.6482	32.6482	32.6482	30.1368	36.4152	36.4152	36.4152	32.6482
0.49667	2.963	4.49667	-0.623	0.49667	1.037	4.49667	0.03844					629.663	37.7093	33.9383	37.7093	36.4523	36.4523	36.4523	32.6814	35.1953	33.9383	35.1953	38.9662	36.4523	35.1953	37.7093	33.9383	35.1953	28.9104	40.2232	38.9662	31.4244	36.4523	33.9383	33.9383	36.4523	35.1953	32.6814	36.4523	36.4523	35.1953	33.9383	35.1953	31.4244	32.6814	40.2232	31.4244	37.7093	38.9662
0.49833	2.943	4.49833	-0.6204	0.49833	1.027	4.49833	0.03768					631.394	36.4771	33.9615	37.735	35.2193	35.2193	38.9928	36.4771	32.7036	33.9615	33.9615	37.735	35.2193	36.4771	33.9615	38.9928	36.4771	31.4458	33.9615	38.9928	35.2193	36.4771	33.9615	30.188	38.9928	35.2193	37.735	31.4458	32.7036	33.9615	38.9928	38.9928	32.7036	36.4771	33.9615	37.735	35.2193	33.9615
0.5	2.925	4.5	-0.6194	0.5	1.018	4.5	0.03844					633.125	36.493	40.2681	37.7514	39.0097	41.5265	32.7178	36.493	36.493	35.2346	39.0097	33.9762	35.2346	35.2346	39.0097	37.7514	30.2011	39.0097	31.4595	35.2346	35.2346	41.5265	30.2011	30.2011	37.7514	37.7514	37.7514	33.9762	32.7178	33.9762	37.7514	31.4595	28.9427	35.2346	36.493	32.7178	35.2346	41.5265
0.50167	2.905	4.50167	-0.6128	0.50167	1.009	4.50167	0.03844					634.853	36.5051	40.2815	36.5051	39.0227	37.7639	35.2463	37.7639	33.9875	35.2463	40.2815	37.7639	39.0227	36.5051	33.9875	32.7287	33.9875	36.5051	37.7639	35.2463	36.5051	35.2463	37.7639	32.7287	40.2815	32.7287	35.2463	39.0227	33.9875	32.7287	35.2463	33.9875	30.2111	33.9875	39.0227	33.9875	33.9875	35.2463
0.50333	2.886	4.50333	-0.6149	0.50333	1.001	4.50333	0.03844					636.582	31.4809	37.777	35.2586	31.4809	31.4809	36.5178	31.4809	35.2586	36.5178	41.5547	40.2955	32.7401	32.7401	30.2216	39.0363	32.7401	39.0363	39.0363	39.0363	36.5178	39.0363	35.2586	35.2586	33.9993	36.5178	35.2586	36.5178	33.9993	36.5178	27.7031	33.9993	32.7401	33.9993	39.0363	28.9624	26.4439	36.5178
0.505	2.868	4.505	-0.6098	0.505	0.9905	4.505	0.03825					638.312	41.5706	40.3109	36.5318	35.2721	35.2721	41.5706	37.7915	39.0512	30.2332	32.7526	36.5318	32.7526	36.5318	35.2721	37.7915	36.5318	35.2721	36.5318	35.2721	37.7915	28.9735	32.7526	35.2721	41.5706	34.0123	35.2721	34.0123	35.2721	34.0123	35.2721	35.2721	31.4929	36.5318	36.5318	32.7526	35.2721	36.5318
0.50667	2.85	4.50667	-0.609	0.50667	0.981	4.50667	0.03797					640.039	32.7636	34.0237	36.544	36.544	36.544	35.2839	39.0643	42.8447	40.3244	36.544	35.2839	39.0643	36.544	35.2839	37.8041	36.544	32.7636	31.5034	37.8041	32.7636	35.2839	36.544	37.8041	35.2839	37.8041	34.0237	32.7636	35.2839	34.0237	37.8041	36.544	34.0237	32.7636	34.0237	34.0237	39.0643	40.3244
0.50833	2.832	4.50833	-0.6071	0.50833	0.9721	4.50833	0.03797					641.768	35.289	35.289	34.0287	35.289	32.7683	35.289	32.7683	34.0287	35.289	32.7683	40.3303	36.5493	32.7683	32.7683	39.0699	37.8096	36.5493	37.8096	35.289	39.0699	37.8096	39.0699	35.289	36.5493	37.8096	34.0287	35.289	36.5493	36.5493	31.508	37.8096	34.0287	37.8096	37.8096	31.508	36.5493	39.0699
0.51	2.815	4.51	-0.6036	0.51	0.9639	4.51	0.03759					643.494	39.0633	30.2426	37.8032	37.8032	34.0229	32.7628	35.283	36.5431	36.5431	37.8032	31.5027	35.283	35.283	37.8032	28.9825	34.0229	36.5431	31.5027	39.0633	36.5431	32.7628	31.5027	32.7628	34.0229	31.5027	36.5431	32.7628	32.7628	34.0229	34.0229	36.5431	35.283	35.283	32.7628	36.5431	36.5431	32.7628
0.51167	2.797	4.51167	-0.602	0.51167	0.9535	4.51167	0.03778					645.222	35.2643	39.0426	35.2643	32.7454	35.2643	36.5237	31.4859	34.0048	36.5237	39.0426	39.0426	40.302	32.7454	34.0048	37.7831	35.2643	36.5237	35.2643	34.0048	35.2643	35.2643	32.7454	36.5237	35.2643	34.0048	36.5237	34.0048	27.7076	32.7454	36.5237	34.0048	32.7454	34.0048	37.7831	35.2643	30.2265	39.0426
0.51333	2.783	4.51333	-0.597	0.51333	0.9465	4.51333	0.03825					646.95	35.2342	39.0093	32.7175	32.7175	39.0093	32.7175	41.5261	37.751	33.9759	36.4926	37.751	33.9759	37.751	31.4591	37.751	37.751	36.4926	36.4926	35.2342	42.7844	33.9759	37.751	33.9759	39.0093	31.4591	40.2677	30.2008	33.9759	35.2342	35.2342	31.4591	33.9759	35.2342	35.2342	39.0093	31.4591	36.4926
0.515	2.767	4.515	-0.6011	0.515	0.9376	4.515	0.03815					648.675	42.7388	36.4537	35.1967	35.1967	32.6826	36.4537	38.9678	35.1967	40.2248	37.7107	37.7107	33.9397	30.1686	32.6826	35.1967	36.4537	37.7107	32.6826	31.4256	33.9397	35.1967	35.1967	33.9397	30.1686	35.1967	36.4537	35.1967	33.9397	36.4537	36.4537	38.9678	33.9397	27.6545	31.4256	35.1967	31.4256	37.7107
0.51667	2.749	4.51667	-0.5929	0.51667	0.9292	4.51667	0.03806					650.403	38.9223	36.4112	33.9001	41.4334	38.9223	37.6668	35.1556	38.9223	35.1556	33.9001	35.1556	32.6445	30.1334	32.6445	35.1556	35.1556	35.1556	36.4112	36.4112	35.1556	35.1556	35.1556	36.4112	31.389	36.4112	32.6445	35.1556	33.9001	35.1556	36.4112	37.6668	32.6445	32.6445	31.389	33.9001	37.6668	35.1556
0.51833	2.734	4.51833	-0.5929	0.51833	0.9224	4.51833	0.03815					652.127	38.8768	32.6063	37.6227	35.1145	33.8604	35.1145	33.8604	31.3522	36.3686	33.8604	27.59	35.1145	35.1145	31.3522	32.6063	33.8604	37.6227	37.6227	37.6227	36.3686	36.3686	36.3686	35.1145	37.6227	36.3686	33.8604	33.8604	35.1145	32.6063	36.3686	37.6227	32.6063	31.3522	35.1145	35.1145	37.6227	33.8604
0.52	2.718	4.52	-0.5882	0.52	0.9148	4.52	0.03768					653.854	40.086	37.5806	40.086	35.0753	32.5699	36.328	36.328	31.3172	37.5806	36.328	36.328	40.086	36.328	38.8333	35.0753	35.0753	32.5699	35.0753	36.328	32.5699	37.5806	33.8226	37.5806	33.8226	36.328	31.3172	33.8226	33.8226	31.3172	35.0753	35.0753	33.8226	36.328	42.5914	32.5699	31.3172	38.8333
0.52167	2.702	4.52167	-0.5862	0.52167	0.9063	4.52167	0.03712					655.578	37.5421	35.0393	32.5365	37.5421	32.5365	36.2907	35.0393	31.2851	37.5421	37.5421	36.2907	38.7935	37.5421	35.0393	35.0393	36.2907	35.0393	36.2907	33.7879	38.7935	28.7823	35.0393	36.2907	37.5421	30.0337	31.2851	36.2907	38.7935	32.5365	31.2851	33.7879	31.2851	33.7879	31.2851	30.0337	32.5365	35.0393
0.52333	2.688	4.52333	-0.5861	0.52333	0.8987	4.52333	0.03693					657.304	35.0071	36.2573	36.2573	35.0071	37.5076	36.2573	40.0081	38.7578	37.5076	38.7578	38.7578	40.0081	35.0071	33.7568	36.2573	31.2563	33.7568	38.7578	37.5076	31.2563	32.5065	37.5076	38.7578	37.5076	31.2563	33.7568	32.5065	32.5065	32.5065	35.0071	32.5065	35.0071	31.2563	35.0071	35.0071	35.0071	32.5065
0.525	2.672	4.525	-0.5814	0.525	0.8907	4.525	0.03674					659.027	39.9747	33.7286	34.9778	34.9778	37.4762	36.227	36.227	32.4794	34.9778	33.7286	38.7254	36.227	39.9747	37.4762	34.9778	29.981	36.227	34.9778	32.4794	36.227	33.7286	32.4794	32.4794	33.7286	37.4762	31.2302	37.4762	36.227	28.7318	38.7254	36.227	34.9778	34.9778	32.4794	31.2302	33.7286	33.7286
0.52667	2.654	4.52667	-0.5817	0.52667	0.8826	4.52667	0.03778					660.752	36.1972	32.4526	33.7008	31.2045	33.7008	36.1972	36.1972	37.4453	31.2045	36.1972	33.7008	36.1972	32.4526	37.4453	36.1972	39.9417	38.6935	34.949	29.9563	31.2045	32.4526	32.4526	34.949	36.1972	33.7008	41.1899	32.4526	38.6935	36.1972	29.9563	34.949	36.1972	36.1972	39.9417	32.4526	33.7008	34.949
0.52833	2.642	4.52833	-0.5762	0.52833	0.8761	4.52833	0.03702					662.475	36.1632	36.1632	33.6692	36.1632	36.1632	34.9162	32.4222	33.6692	33.6692	34.9162	33.6692	36.1632	32.4222	38.6572	32.4222	37.4102	32.4222	33.6692	41.1513	33.6692	36.1632	34.9162	31.1752	33.6692	36.1632	32.4222	32.4222	32.4222	36.1632	32.4222	34.9162	27.4342	33.6692	37.4102	33.6692	36.1632	36.1632
0.53	2.625	4.53	-0.5768	0.53	0.869	4.53	0.03759					664.2	28.6468	34.8744	36.1199	38.6109	37.3654	42.3475	37.3654	39.8564	36.1199	37.3654	36.1199	39.8564	38.6109	37.3654	31.1378	36.1199	29.8923	38.6109	34.8744	33.6289	32.3833	33.6289	36.1199	33.6289	28.6468	37.3654	37.3654	29.8923	34.8744	37.3654	33.6289	34.8744	32.3833	33.6289	34.8744	36.1199	29.8923
0.53167	2.61	4.53167	-0.5735	0.53167	0.8614	4.53167	0.03806					665.922	33.5766	38.551	39.7945	32.3331	34.8202	34.8202	34.8202	32.3331	32.3331	38.551	33.5766	36.0638	34.8202	37.3074	38.551	29.8459	27.3587	32.3331	37.3074	33.5766	34.8202	31.0895	34.8202	34.8202	31.0895	36.0638	28.6023	33.5766	32.3331	31.0895	31.0895	31.0895	34.8202	33.5766	34.8202	31.0895	37.3074
0.53333	2.596	4.53333	-0.5708	0.53333	0.8556	4.53333	0.03768					667.646	31.0304	33.5129	37.2365	35.9953	35.9953	40.9602	32.2716	35.9953	29.7892	37.2365	33.5129	37.2365	38.4777	37.2365	29.7892	38.4777	37.2365	31.0304	35.9953	31.0304	27.3068	26.0656	37.2365	33.5129	34.7541	29.7892	31.0304	35.9953	33.5129	34.7541	33.5129	38.4777	33.5129	33.5129	33.5129	37.2365	37.2365
0.535	2.582	4.535	-0.5704	0.535	0.8485	4.535	0.03834					669.367	38.3964	34.6807	30.9649	34.6807	34.6807	32.2035	35.9193	39.635	38.3964	30.9649	37.1579	37.1579	34.6807	32.2035	37.1579	37.1579	33.4421	34.6807	35.9193	33.4421	32.2035	32.2035	32.2035	35.9193	37.1579	33.4421	33.4421	33.4421	35.9193	34.6807	34.6807	35.9193	35.9193	34.6807	28.4877	37.1579	32.2035
0.53667	2.568	4.53667	-0.5661	0.53667	0.8417	4.53667	0.03844					671.09	34.6068	35.8428	37.0787	34.6068	35.8428	33.3708	33.3708	33.3708	34.6068	42.0225	35.8428	30.8989	35.8428	37.0787	37.0787	35.8428	39.5506	38.3147	35.8428	34.6068	35.8428	33.3708	38.3147	32.1349	33.3708	37.0787	30.8989	34.6068	32.1349	37.0787	38.3147	38.3147	35.8428	29.663	30.8989	33.3708	29.663
0.53833	2.555	4.53833	-0.5658	0.53833	0.8357	4.53833	0.03806					672.811	37.0058	37.0058	37.0058	32.0717	37.0058	33.3053	35.7723	34.5388	29.6047	37.0058	32.0717	37.0058	34.5388	34.5388	34.5388	30.8382	40.7064	33.3053	33.3053	38.2394	34.5388	38.2394	37.0058	37.0058	32.0717	32.0717	37.0058	38.2394	33.3053	34.5388	34.5388	33.3053	33.3053	30.8382	38.2394	34.5388	37.0058
0.54	2.541	4.54	-0.5597	0.54	0.8289	4.54	0.03844					674.534	34.4791	38.1733	39.4047	32.0163	39.4047	38.1733	36.9419	38.1733	38.1733	36.9419	40.6361	35.7105	35.7105	38.1733	38.1733	36.9419	34.4791	35.7105	39.4047	33.2477	33.2477	35.7105	34.4791	34.4791	36.9419	34.4791	33.2477	29.5535	35.7105	36.9419	35.7105	34.4791	34.4791	33.2477	32.0163	33.2477	34.4791
0.54167	2.527	4.54167	-0.5616	0.54167	0.8219	4.54167	0.03759					676.254	28.2789	30.738	30.738	35.656	30.738	35.656	34.4265	33.197	36.8856	36.8856	33.197	34.4265	35.656	33.197	35.656	34.4265	38.1151	35.656	33.197	35.656	35.656	31.9675	35.656	34.4265	29.5085	31.9675	33.197	38.1151	29.5085	29.5085	34.4265	35.656	33.197	29.5085	34.4265	30.738	35.656
[truncated: 875 more rows]
[truncated: 488 more columns]

## Sheet: Figure 4
Figure 4a					Figure 4b				Figure 4c									Figure 4d									Figure 4e					Figure 4f			Figure 4g
[truncated: 5,002 more rows]

## Sheet: Figure 5
Figure 5a							Figure 5b							Figure 5c
Ni		NiCo		Co			before CP		after CP-3		CP			1	1.33
0.00647	-0.6289	0.00512	-0.539	0.000618156	-0.06244		0.00512	-0.539	-0.0021	0.214	0.00278	1.5679		2	1.36
[truncated: 40,223 more rows]

## Sheet: Supplementary Figure 5
Supplementary Figure 5a					Supplementary Figure 5b
[truncated: 1,021 more rows]

[truncated: 22 more sheets: Supplementary Figure 7, Supplementary Figure 12, Supplementary Figure 14, Supplementary Figure 15, Supplementary Figure 16, Supplementary Figure 17, Supplementary Figure 18, Supplementary Figure19, Supplementary Figure 20, Supplementary Figure 21, Supplementary Figure 22, Supplementary Figure 23, Supplementary Figure 24, Supplementary Figure 29, Supplementary Figure 30, Supplementary Figure 31, Supplementary Figure 32, Supplementary Figure 33, Supplementary Figure 40, Supplementary Figure 43 …]
